# Supplementary material for: Initial Development of Automated Machine Learning-Assisted Prediction Tools for Aryl Hydrocarbon Receptor Activators
Source: Pharmaceutics. 2024 Nov 15;16(11):1456. doi: 10.3390/pharmaceutics16111456 (PMC11597659; doi:10.3390/pharmaceutics16111456)
Supplement: Supplementary file 1 [file pharmaceutics-16-01456-s001.zip]

Archive with 1 entries (1 files):
- pharmaceutics-3263299-supplementary.xlsx
