# Supplementary material for: Initial Development of Automated Machine Learning-Assisted Prediction Tools for Aryl Hydrocarbon Receptor Activators
Source: Pharmaceutics. 2024 Nov 15;16(11):1456. doi: 10.3390/pharmaceutics16111456 (PMC11597659; doi:10.3390/pharmaceutics16111456)
Supplement: Supplementary file 1 [file pharmaceutics-16-01456-s001.zip › pharmaceutics-3263299-supplementary.xlsx]

## Sheet: Arkusz1
Source_Molecule_ID	EC50 [nM]	SMILES	CELL_LINE	TEST_TYPE
WO2023086428A2_1	25.2	CC(C)c1c(O)cc(cc1O)c2cc(c3cc(F)ccc3n2)C(F)(F)F	U937	Luminescence
WO2023086428A2_5	78.7	CC(C)c1c(O)cc(cc1O)c2cccc3cc(F)c(O)nc23	U937	Luminescence
WO2023086428A2_6	109	CC(C)C1=C(C=C(C=C1O)C2=CC(=C3C(=C2)C=CC=N3)F)O	U937	Luminescence
WO2023086428A2_9	20.9	CC(C)C1=C(C=C(C=C1O)C2=NC3=C(C=C2)C=C(C=C3)F)O	U937	Luminescence
WO2023086428A2_10	33.4	CC(C)C1=C(C=C(C=C1O)C2=C(C3=C(C=C2)N=CC=C3)F)O	U937	Luminescence
WO2023086428A2_39	3.58	CC(C)C1=C(C=C(C=C1O)C2=CC3=NC(=NC=C3C(=C2)F)N)O	U937	Luminescence
WO2023086428A2_45	38.9	CC(C)C1=C(C=C(C=C1O)C2=CN=C3C(=C2)C=CC(=C3F)F)O	U937	Luminescence
WO2023086428A2_46	39	CC(C)C1=C(C=C(C=C1O)C2=CC3=CC=CC=C3C=N2)O	U937	Luminescence
WO2023086428A2_47	4.21	CC(C)C1=C(C=C(C=C1O)C2=NC3=CC=CC=C3C=C2)O	U937	Luminescence
WO2023086428A2_48	57.5	CC(C)C1=C(C=C(C=C1O)C2=CC3=CC=CC=C3N=C2)O	U937	Luminescence
WO2023086428A2_49	53.4	CC(C)C1=C(C=C(C=C1O)C2=NC3=CC=CC=C3O2)O	U937	Luminescence
WO2023086428A2_50	17.4	CC(C)C1=C(C=C(C=C1O)C2=NC3=CC=CC=C3N2)O	U937	Luminescence
WO2023086428A2_51	90	CC(C)C1=C(C=C(C=C1O)C2=CN=C3C(=C2)C=CC=C3C(F)(F)F)O	U937	Luminescence
WO2023086428A2_97	569	CC(C)C1=C(C=C(C=N1)C2=CC3=CC=CC=C3C=N2)O	U937	Luminescence
WO2023086428A2_98	402.8	CC(C)C1=C(C=C(C=N1)C2=NC3=CC=CC=C3C=C2)O	U937	Luminescence
WO2023086428A2_101	94.4	CC(C)C1=C(C=C(C=N1)C2=NC3=CC=CC=C3N2)O	U937	Luminescence
WO2023086428A2_133	233	CC(C)C1=C(C=C(C=C1OC)OC2=CC=CC=C2)O	U937	Luminescence
WO2023086428A2_106	343	CC(C)Oc1cc(\C=C\c2ccccc2)cc(O)n1	U937	Luminescence
WO2023086428A2_149	0.5	CC(C)C1=C(C=C(C=C1F)C2=CC3=NC(=NC=C3C(=C2)F)N)O	U937	Luminescence
WO2023086428A2_155	3.5	CCCC1=C(C=C(C=C1F)C2=CN=C3C(=C2)C=CC(=C3F)F)O	U937	Luminescence
WO2023086428A2_161	1.19	CCCC1=C(C=C(C=C1F)C2=CC3=NC=CC(=C3C=C2)C)O	U937	Luminescence
WO2023086428A2_2	>100	CC(C)C1=C(C=C(C=C1O)C2=CC3=CC(=CC(=C3N=C2)F)N)O	U937	Luminescence
WO2023086428A2_3	>100	CC(C)C1=C(C=C(C=C1O)C2=C3C=CC=C(C3=NC=C2)F)O	U937	Luminescence
WO2023086428A2_4	>100	CC(C)C1=C(C=C(C=C1O)C2=C3C=C(C=CC3=NC=C2)F)O	U937	Luminescence
WO2023086428A2_7	>100	CC(C)C1=C(C=C(C=C1O)C2=C(C=C3C(=C2)C=CC=N3)F)O	U937	Luminescence
WO2023086428A2_8	>100	CC(C)C1=C(C=C(C=C1O)C2=CC3=C(C=CN=C3C=C2)F)O	U937	Luminescence
WO2023086428A2_11	>100	CC(C)C1=C(C=C(C=C1O)C2=CN=C3C=CC(=CC3=C2)F)O	U937	Luminescence
WO2023086428A2_12	>100	CC(C)C1=C(C=C(C=C1O)C2=CC(=C3C(=C2F)C=CC=N3)F)O	U937	Luminescence
WO2023086428A2_13	>100	CC(C)C1=C(C=C(C=C1O)C2=C3C(=C(C=C2)F)C=CC(=N3)C(F)(F)F)O	U937	Luminescence
WO2023086428A2_15	>100	CC(C)c1c(O)cc(cc1O)c2cc(O)cc3cccnc23	U937	Luminescence
WO2023086428A2_16	>100	CC(C)C1=C(C=C(C=C1O)C2=CC3=C(C=CN=C3C=C2)NC)O	U937	Luminescence
WO2023086428A2_17	>100	CC(C)C1=C(C=C(C=C1O)C2=C3C=CC=C(C3=NC=C2)Cl)O	U937	Luminescence
WO2023086428A2_18	>100	CC(C)C1=C(C=C(C=C1O)C2=CC(=C3C(=C2)C=CC=N3)OC)O	U937	Luminescence
WO2023086428A2_20	>100	CC(C)C1=C(C=C(C=C1O)C2=C3C=CC=NC3=CC=C2)O	U937	Luminescence
WO2023086428A2_21	>100	CC(C)C1=C(C=C(C=C1O)C2=C(C=C3C(=C2)C=CC=N3)OC)O	U937	Luminescence
WO2023086428A2_23	>100	CC(C)C1=C(C=C(C=C1O)C2=CC3=C(C=CC=C3O)N=C2)O	U937	Luminescence
WO2023086428A2_24	>100	CC(C)C1=C(C=C(C=C1O)C2=NC3=CC=CC=C3C(=C2)N)O	U937	Luminescence
WO2023086428A2_25	>100	CC(C)C1=C(C=C(C=C1O)C2=CC=CC3=C2N=C(C=C3)C(=O)O)O	U937	Luminescence
WO2023086428A2_26	>100	CC1=CC2=C(C=CC(=C2)C3=CC(=C(C(=C3)O)C(C)C)O)N=C1	U937	Luminescence
WO2023086428A2_27	>100	CC(C)C1=C(C=C(C=C1O)C2=CC3=C(C=C2)C=CC(=N3)OC)O	U937	Luminescence
WO2023086428A2_28	>100	CC(C)C1=C(C=C(C=C1O)C2=CC3=CC=CC=C3N=C2C#N)O	U937	Luminescence
WO2023086428A2_29	>100	CC(C)C1=C(C=C(C=C1O)C2=CN=C3C=CC(=CC3=C2)C#N)O	U937	Luminescence
WO2023086428A2_30	>100	CC(C)C1=C(C=C(C=C1O)C2=CC3=C(C=CN=C3C=C2)C#N)O	U937	Luminescence
WO2023086428A2_32	>100	CC(C)C1=C(C=C(C=C1O)C2=C3C=C(C=CC3=CN=C2)F)O	U937	Luminescence
WO2023086428A2_34	>100	CC(C)C1=C(C=C(C=C1O)C2=C(C=C3C=CN=CC3=C2)F)O	U937	Luminescence
WO2023086428A2_35	>100	CC(C)C1=C(C=C(C=C1O)C2=CC3=CC(=NC=C3C=C2)N)O	U937	Luminescence
WO2023086428A2_36	>100	CC(C)C1=C(C=C(C=C1O)C2=CC3=NC=CN=C3C(=C2)F)O	U937	Luminescence
WO2023086428A2_38	>100	CC(C)C1=C(C=C(C=C1O[H])C3=C(C=C2C(=NC=NC2=C3F)O[H])Cl)O[H]	U937	Luminescence
WO2023086428A2_40	>100	CC(C)C1=C(C=C(C=C1O)C2=CC3=NC=CN=C3C=C2)O	U937	Luminescence
WO2023086428A2_42	>100	CC(C)C1=C(C=C(C=C1O)C2=CC3=C(C=C2)N=CN=C3N)O	U937	Luminescence
WO2023086428A2_43	>100	CC1=C2C(=NC=C1)C(=CC=N2)C3=CC(=C(C(=C3)O)C(C)C)O	U937	Luminescence
WO2023086428A2_44	>100	CC(C)C1=C(C=C(C=C1O)C2=NC=CC3=C2N=CC=C3)O	U937	Luminescence
WO2023086428A2_52	>100	CC(C)C1=C(C=C(C=N1)C2=NC3=C(C=C(C=C3)F)C(=C2)C(F)(F)F)O	U937	Luminescence
WO2023086428A2_53	>100	CC(C)C1=C(C=C(C=N1)C2=CC3=CC(=CC(=C3N=C2)F)N)O	U937	Luminescence
WO2023086428A2_54	>100	CC(C)C1=C(C=C(C=N1)C2=C3C=CC=C(C3=NC=C2)F)O	U937	Luminescence
WO2023086428A2_55	>100	CC(C)C1=C(C=C(C=N1)C2=C3C=C(C=CC3=NC=C2)F)O	U937	Luminescence
WO2023086428A2_57	>100	CC(C)C1=C(C=C(C=N1)C2=CC(=C3C(=C2)C=CC=N3)F)O	U937	Luminescence
WO2023086428A2_58	>100	CC(C)C1=C(C=C(C=N1)C2=C(C=C3C(=C2)C=CC=N3)F)O	U937	Luminescence
WO2023086428A2_59	>100	CC(C)C1=C(C=C(C=N1)C2=CC3=C(C=CN=C3C=C2)F)O	U937	Luminescence
WO2023086428A2_60	>100	CC(C)C1=C(C=C(C=N1)C2=NC3=C(C=C2)C=C(C=C3)F)O	U937	Luminescence
WO2023086428A2_61	>100	CC(C)C1=C(C=C(C=N1)C2=C(C3=C(C=C2)N=CC=C3)F)O	U937	Luminescence
WO2023086428A2_63	>100	CC(C)C1=C(C=C(C=N1)C2=CC(=C3C(=C2F)C=CC=N3)F)O	U937	Luminescence
WO2023086428A2_64	>100	CC(C)C1=C(C=C(C=N1)C2=C3C(=C(C=C2)F)C=CC(=N3)C(F)(F)F)O	U937	Luminescence
WO2023086428A2_68	>100	CC(C)C1=C(C=C(C=N1)C2=C3C=CC=C(C3=NC=C2)Cl)O	U937	Luminescence
WO2023086428A2_69	>100	CC(C)C1=C(C=C(C=N1)C2=CC(=C3C(=C2)C=CC=N3)OC)O	U937	Luminescence
WO2023086428A2_70	>100	CC(C)C1=C(C=C(C=N1)C2=CN=C3C(=C2)C=CC=C3C(F)(F)F)O	U937	Luminescence
WO2023086428A2_71	>100	CC(C)C1=C(C=C(C=N1)C2=C3C=CC=NC3=CC=C2)O	U937	Luminescence
WO2023086428A2_72	>100	CC(C)C1=C(C=C(C=N1)C2=C(C=C3C(=C2)C=CC=N3)OC)O	U937	Luminescence
WO2023086428A2_73	>100	CC1=C2C=CC(=CC2=NC=C1)C3=CC(=C(N=C3)C(C)C)O	U937	Luminescence
WO2023086428A2_76	>100	CC(C)C1=C(C=C(C=N1)C2=CC=CC3=C2N=C(C=C3)C(=O)O)O	U937	Luminescence
WO2023086428A2_77	>100	CC1=CC2=C(C=CC(=C2)C3=CC(=C(N=C3)C(C)C)O)N=C1	U937	Luminescence
WO2023086428A2_78	>100	CC(C)C1=C(C=C(C=N1)C2=CC3=C(C=C2)C=CC(=N3)OC)O	U937	Luminescence
WO2023086428A2_79	>100	CC(C)C1=C(C=C(C=N1)C2=CC3=CC=CC=C3N=C2C#N)O	U937	Luminescence
WO2023086428A2_81	>100	CC(C)C1=C(C=C(C=N1)C2=CC3=C(C=CN=C3C=C2)C#N)O	U937	Luminescence
WO2023086428A2_83	>100	CC(C)C1=C(C=C(C=N1)C2=C3C=C(C=CC3=CN=C2)F)O	U937	Luminescence
WO2023086428A2_85	>100	CC(C)C1=C(C=C(C=N1)C2=C(C=C3C=CN=CC3=C2)F)O	U937	Luminescence
WO2023086428A2_90	>100	CC(C)C1=C(C=C(C=N1)C2=CC3=NC(=NC=C3C(=C2)F)N)O	U937	Luminescence
WO2023086428A2_91	>100	CC(C)C1=C(C=C(C=N1)C2=CC3=NC=CN=C3C=C2)O	U937	Luminescence
WO2023086428A2_92	>100	CC(C)C1=C(C=C(C=N1)C2=NC=NC3=CC=CC=C32)O	U937	Luminescence
WO2023086428A2_94	>100	CC1=C2C(=NC=C1)C(=CC=N2)C3=CC(=C(N=C3)C(C)C)O	U937	Luminescence
WO2023086428A2_95	>100	CC(C)C1=C(C=C(C=N1)C2=NC=CC3=C2N=CC=C3)O	U937	Luminescence
WO2023086428A2_96	>100	CC(C)C1=C(C=C(C=N1)C2=CN=C3C(=C2)C=CC(=C3F)F)O	U937	Luminescence
WO2023086428A2_99	>100	CC(C)C1=C(C=C(C=N1)C2=CC3=CC=CC=C3N=C2)O	U937	Luminescence
WO2023086428A2_100	>1000	CC(C)C1=C(C=C(C=N1)C2=NC3=CC=CC=C3O2)O	U937	Luminescence
WO2023086428A2_118	>100	CC(C)C1=C(C=C(C=N1)C2=CC3=CC=CC=C3C=N2)N	U937	Luminescence
WO2023086428A2_120	>100	CC(C)C1=C(C=C(C=N1)C2=CC3=CC=CC=C3N=C2)N	U937	Luminescence
WO2023086428A2_121	>100	CC(C)C1=C(C=C(C=N1)C2=NC3=CC=CC=C3O2)N	U937	Luminescence
WO2023086428A2_107	>100	CC(=O)C1=C(C=C(C=C1OC)/C=C/C2=CC=CC=C2)OC	U937	Luminescence
WO2023086428A2_110	>100	CC(=C)C1=C(C=C(C=C1OC)/C=C/C2=CC=CC=C2)OC	U937	Luminescence
WO2023086428A2_117	>100	CC(C)C1=C(C=C(C=N1)/C=C/C2=CC=CC=C2)N	U937	Luminescence
WO2023086428A2_136	>100	CC(C)C1=C(C=C(C=N1)/C=C/C2=CC=CC=N2)O	U937	Luminescence
WO2023086428A2_129	>400	CC(C)C1=C(C=C(C=C1O)SC2=CC=CC=C2)O	U937	Luminescence
WO2023086428A2_130	>400	CC(C)C1=C(C=C(C=C1O)S(=O)C2=CC=CC=C2)O	U937	Luminescence
WO2023086428A2_131	>400	CC(C)c1c(O)cc(cc1O)S(=O)(=O)c2ccccc2	U937	Luminescence
WO2023086428A2_132	>400	CC(C)C1=C(C=C(C=C1O)OC2=CC=CC=C2)O	U937	Luminescence
WO2023086428A2_105	>400	CC(C)N1C(=CC(=CC1=O)/C=C/C2=CC=CC=C2)O	U937	Luminescence
WO2023086428A2_109	>100	CC(C)C1=C(C(=NO1)/C=C/C2=CC=CC=C2)O	U937	Luminescence
WO2023086428A2_127	>100	CC(C)C1=C(C=C2CC(OC2=N1)C3=CC=CC=C3)O	U937	Luminescence
WO2023060268A1_Compound_8	71.47	OCN3\C(=C1\C(O)NC2=C1C=CC=C2)C(=O)C4=C3C=CC=C4	Huh-7	Luminescence
WO2023060268A1_Indirubin	58.82	C1=CC=C2C(=C1)C(=C(N2)O)C3=NC4=CC=CC=C4C3=O	Huh-7	Luminescence
WO_2022133480A1_I_4	>1000	C1=CC=C2C(=C1)C(=CN2)C(=O)C3=CC=CC(=O)N3	HepG2	Luminescence
WO_2022133480A1_I_5	>1000	C[N+](C)(C)CCOCCOC1=CC=CC(=N1)C(=O)C2=CNC3=CC=CC=C32	HepG2	Luminescence
WO_2022133480A1_I_7	>1000	C[N+](C)(C)CCOC1=NC(=CC=C1)C(=O)C2=C[N]([H])C3=C2C=CC=C3	HepG2	Luminescence
WO_2022133480A1_I_8	10<EC50≤100	COC1=NC=CC(=N1)C(=O)C2=CNC3=CC=CC=C32	HepG2	Luminescence
WO_2022133480A1_I_9	>1000	C[N+]1(CCN(CC1)C2=CC=CC(=N2)C(=O)C3=CNC4=CC=CC=C43)C	HepG2	Luminescence
WO_2022133480A1_I_10	≤10	COC(=O)C5OC(OC1=C(C=C(C=C1)COC(=O)[N]3C=C(C(=O)C2=NC(=CC=C2)C(F)(F)F)C4=C3C=CC=C4)[N+](=O)[O-])C(OC(=O)C)C(OC(=O)C)C5OC(=O)C	HepG2	Luminescence
WO_2022133480A1_I_11	≤10	O(C5C(O[H])C(OC1=C(C=C(C=C1)COC(=O)[N]3C=C(C(=O)C2=NC(=CC=C2)C(F)(F)F)C4=C3C=CC=C4)[N+](=O)[O-])OC(C5O[H])C(=O)O[H])[H]	HepG2	Luminescence
WO_2022133480A1_I_12	10<EC50≤100	COC1=CC2=C(C=C1)C(=CN2)C(=O)C3=NC(=CC=C3)OC	HepG2	Luminescence
WO_2022133480A1_I_13	10<EC50≤100	CCOC1=CC=CC(=N1)C(=O)C2=CNC3=CC=CC=C32	HepG2	Luminescence
WO_2022133480A1_I_14	>1000	COC(=O)C12CCC(CC1)(C2)C(=O)C3=C[N]([H])C4=C3C=CC=C4	HepG2	Luminescence
WO_2022133480A1_I_15	>1000	COC(=O)C12CCC(C1)(C2)C(=O)C3=CNC4=CC=CC=C43	HepG2	Luminescence
WO_2022133480A1_I_16	≤10	C1=CC=C2C(=C1)C(=CN2)C(=O)C3=NC(=C(C=C3)N)C(F)(F)F	HepG2	Luminescence
WO_2022133480A1_I_17	>1000	COC1=CC=CC(=N1)C(=O)C2=NNC3=CC=CC=C32	HepG2	Luminescence
WO_2022133480A1_I_18	≤10	COC(=O)C1=C(SC(=N1)C(=O)C2=CNC3=C2C=CC4=CC=CC=C43)N	HepG2	Luminescence
WO_2022133480A1_I_19	≤10	COC(=O)C1=C(SC(=N1)C(=O)C2=CNC3=C2C=CC=N3)N	HepG2	Luminescence
WO_2022133480A1_I_20	>1000	CC(C)C1=CSC(=N1)C(=O)C2=CNC3=CC(=NC=C32)C(=O)OC	HepG2	Luminescence
WO_2022133480A1_I_21	100<EC50≤1000	CC(C)C1=CSC(=N1)C(=O)C2=CNC3=C2C=CC(=N3)C(=O)OC	HepG2	Luminescence
WO_2022133480A1_I_22	>1000	CC(C)C1=CSC(=N1)C(=O)C2=CNC3=C2C(=CC=C3)N=NC4=CC=CC(=C4)C(=O)O	HepG2	Luminescence
WO_2022133480A1_I_23	>1000	O(C1=NC=CC2=C1C(=C[N]2[H])C(=O)C3=NC(=CS3)Br)[H]	HepG2	Luminescence
WO_2022133480A1_I_24	>1000	COC(=O)C1=C(SC(=N1)C(=O)C2=CNC3=NC=NC=C23)N	HepG2	Luminescence
WO_2022133480A1_I_25	≤10	CC(C)C1=NC=C(N1)C(=O)C2=NNC3=CC=CC=C32	HepG2	Luminescence
WO_2022133480A1_I_26	>1000	CC(C)C1=CSC(=N1)C(=O)C2=CNC3=NC=NC(=C23)N	HepG2	Luminescence
WO_2022133480A1_I_27	>1000	CC(C)C1=CSC(=N1)C(=O)C2=CNC3=C2C(=O)NC=N3	HepG2	Luminescence
WO_2022133480A1_I_28	≤10	C1=CC=C2C(=C1)C(=NN2)C(=O)C3=CN=C(N3)C(F)(F)F	HepG2	Luminescence
WO_2022133480A1_I_29	>1000	COC(=O)C1=CSC(=N1)C(=O)C2=CNC3=C2SC=N3	HepG2	Luminescence
WO_2022133480A1_I_30	≤10	COC(=O)C1=C(SC(=C1)C(=O)C2=NNC3=CC=CC=C32)N	HepG2	Luminescence
WO2021210970A1_38	1675	CC(C)(O)N1C=Nc2c(cc(nc2c3cccnc3)c4ccc(Cl)cc4)C1=O	HepG2	Luminescence
WO2021210970A1_45	0.04279	CC(CO)N1C=NC2=C(N=C(C=C2C1=O)C3=CC=C(C=C3)C(F)(F)F)C4=CN(N=C4)C	HepG2	Luminescence
WO2021210970A1_49	9658	CC(CO)N1C=NC2=C(N=C(C=C2C1=O)C3=CC=C(C=C3)OC(F)(F)F)C4=CN=CC=C4	HepG2	Luminescence
WO2021210970A1_50	2049	CC(CO)N1C=NC2=C(N=C(C=C2C1=O)C3=CN=C(C=C3)C(F)(F)F)C4=CN=CC=C4	HepG2	Luminescence
WO2021210970A1_51	701.1	CCC(CO)N1C=NC2=C(N=C(C=C2C1=O)C3=CC=C(C=C3)Cl)C4=CN=CC=C4	HepG2	Luminescence
WO2021210970A1_52	289.6	CCC(CO)N1C=NC2=C(N=C(C=C2C1=O)C3=CC=C(C=C3)Cl)C4=CN(N=C4)C	HepG2	Luminescence
WO2021210970A1_55	1373	CCC(CO)N1C=NC2=C(N=C(C=C2C1=O)C3=CC=C(C=C3)Cl)C4=CC(=CC=C4)F	HepG2	Luminescence
WO2021210970A1_57	4479	C1CC(CCC1N2C=NC3=C(N=C(C=C3C2=O)C4=CC=C(C=C4)Cl)C5=CN=CC=C5)O	HepG2	Luminescence
WO2021210970A1_1	>30000	CN1C=C(C=N1)C2=C3C(=CC(=N2)C4=CC=C(C=C4)C(F)(F)F)C(=O)N(C=N3)C5CCCC(C5)O	HepG2	Luminescence
WO2021210970A1_3	>30000	CC(CO)N1C=NC2=C(N=C(C=C2C1=O)C3=CN(N=C3)C)C4=CN(N=C4)C	HepG2	Luminescence
WO2021210970A1_8	>30000	CN1C=C(C=N1)C2=C3C(=CC(=N2)C4=CC=C(C=C4)C(F)(F)F)C(=O)N(C=N3)C5CCC(CC5)O	HepG2	Luminescence
WO2021210970A1_10	>30000	CN1C=C(C=N1)C2=C3C(=CC(=N2)C4=CC=C(C=C4)Cl)C(=O)N(C=N3)C5CCC(CC5)O	HepG2	Luminescence
WO2021210970A1_14	>30000	CC(CN1C=NC2=C(N=C(C=C2C1=O)C3=CN=C(C=C3)C(F)(F)F)C4=CN(N=C4)C)O	HepG2	Luminescence
WO2021210970A1_44	>30000	CC(CO)N1C=NC2=C(N=C(C=C2C1=O)C3=CC=C(C=C3)C(F)(F)F)C4=CN=CC=C4	HepG2	Luminescence
WO2021210970A1_46	>30000	CC(CO)N1C=NC2=C(N=C(C=C2C1=O)C3=CC=C(C=C3)Cl)C4=CN=CC=C4	HepG2	Luminescence
WO2021210970A1_48	>30000	CC(CO)N1C=NC2=C(N=C(C=C2C1=O)C3=CC=C(C=C3)Cl)C4=CN(N=C4)C	HepG2	Luminescence
WO2021210970A1_59	>30000	CC(CO)N1CNC2=C(N=C(C=C2C1=O)C3=CC=C(C=C3)C(F)(F)F)C4=CN(N=C4)C	HepG2	Luminescence
WO2021210970A1_67	>30000	C1=CC(=CN=C1)C2=C3C(=CC(=N2)C4=CC=C(C=C4)Cl)C(=O)N(C=N3)CC(CO)O	HepG2	Luminescence
WO2021210970A1_71	>30000	C1CC(CC1N2C=NC3=C(N=C(C=C3C2=O)C4=CN=C(C=C4)Cl)C5=CN=CC=C5)O	HepG2	Luminescence
WO2021210970A1_75	>30000	CC(CO)N1C=NC2=C(N=C(C=C2C1=O)C3=CC=C(C=C3)N4CCOCC4)C5=CN=CC=C5	HepG2	Luminescence
WO2021210970A1_76	>30000	CS(=O)(=O)CCN1C=NC2=C(N=C(C=C2C1=O)C3=CC=C(C=C3)C(F)(F)F)C4=CN=CC=C4	HepG2	Luminescence
WO2021210970A1_77	>30000	CS(=O)(=O)CCN1C=NC2=C(N=C(C=C2C1=O)C3=CC=C(C=C3)Cl)C4=CN=CC=C4	HepG2	Luminescence
WO2021210970A1_82	>30000	C1COCCN1C2=CC=C(C=C2)C3=NC(=C4C(=C3)C(=O)N(C=N4)CC(CO)O)C5=CN=CC=C5	HepG2	Luminescence
WO2021210970A1_88	>30000	CC(CNC(=O)C)N1C=NC2=C(N=C(C=C2C1=O)C3=CC=C(C=C3)Cl)C4=CN=CC=C4	HepG2	Luminescence
WO2021210970A1_89	>30000	CC(CNS(=O)(=O)C)N1C=NC2=C(N=C(C=C2C1=O)C3=CC=C(C=C3)Cl)C4=CN=CC=C4	HepG2	Luminescence
WO2021210970A1_94	>30000	CS(=O)(=O)N1CCC(CC1)N2C=NC3=C(N=C(C=C3C2=O)C4=CC=C(C=C4)Cl)C5=CN=CC=C5	HepG2	Luminescence
WO2021210970A1_95	>30000	C1CC1S(=O)(=O)N2CCC(CC2)N3C=NC4=C(N=C(C=C4C3=O)C5=CC=C(C=C5)Cl)C6=CN=CC=C6	HepG2	Luminescence
WO2021210970A1_96	>30000	CC(=O)N1CCC(CC1)N2C=NC3=C(N=C(C=C3C2=O)C4=CC=C(C=C4)Cl)C5=CN=CC=C5	HepG2	Luminescence
WO2021194326A1_1	12.63	CCC(CO)NC1=NC(=NC(=C1)C2=CC=C(C=C2)Cl)C3=CN=CC=C3	HepG2	Luminescence
WO2021194326A1_70	757.7	CC1CN(CC(O1)C)C2=NC(=NC(=C2)C3=CC=C(C=C3)Cl)C4=CN=CC=C4	HepG2	Luminescence
WO2021194326A1_92	>30000	CN1CCN(CC1)C2CCN(CC2)C3=NC(=NC(=C3)C4=CC=C(C=C4)Cl)C5=CN=CC=C5	HepG2	Luminescence
WO2021194326A1_94	>30000	C1CN(CC(=O)N1)C2=NC(=NC(=C2)C3=CC=C(C=C3)Cl)C4=CN=CC=C4	HepG2	Luminescence
WO2021194326A1_105	>30000	CN1CCN(CC1)C2=NC(=NC(=C2)C3=CC=C(C=C3)Cl)C4=CN=CC=C4	HepG2	Luminescence
WO2021194326A1_107	>30000	CS(=O)(=O)N1CCN(CC1)C2=NC(=NC(=C2)C3=CC=C(C=C3)Cl)C4=CN=CC=C4	HepG2	Luminescence
WO2021194326A1_118	1580	CC1=C(C(=CC=C1)N2CCN(CC2)C3=NC(=NC(=C3)C4=CC=C(C=C4)Cl)C5=CN=CC=C5)C	HepG2	Luminescence
WO2021194326A1_137	>30000	C1CN(CC1O)C2=NC(=NC(=C2)C3=CC=C(C=C3)Cl)C4=CN=CC=C4	HepG2	Luminescence
WO2021194326A1_143	>30000	CC(=O)NC1CCN(C1)C2=NC(=NC(=C2)C3=CC=C(C=C3)Cl)C4=CN=CC=C4	HepG2	Luminescence
WO2021194326A1_144	55.94	CC(C(C)O)NC1=NC(=NC(=C1)C2=CC=C(C=C2)Cl)C3=CN=CC=C3	HepG2	Luminescence
WO2021194326A1_154	>30000	CC(=O)N1CCC(CC1)CNC2=NC(=NC(=C2)C3=CC=C(C=C3)Cl)C4=CN=CC=C4	HepG2	Luminescence
WO2021194326A1_162	>30000	C1CC(CC1NC2=NC(=NC(=C2)C3=CC=C(C=C3)Cl)C4=CN=CC=C4)O	HepG2	Luminescence
WO2021194326A1_170	>30000	COCCN1CCC(CC1)CNC2=NC(=NC(=C2)C3=CC=C(C=C3)Cl)C4=CN=CC=C4	HepG2	Luminescence
WO2021194326A1_224	>30000	CC(CO)N1CCN(CC1)C2=NC(=NC(=C2)C3=CC=C(C=C3)Cl)C4=CN=CC=C4	HepG2	Luminescence
WO2021194326A1_225	>30000	COCC(=O)NC1CCN(CC1)C2=NC(=NC(=C2)C3=CC=C(C=C3)Cl)C4=CN=CC=C4	HepG2	Luminescence
WO2021194326A1_226	>30000	C1CN(CCC1CO)C2=NC(=NC(=C2)C3=CC=C(C=C3)C(F)(F)F)C4=CN=CC=C4	HepG2	Luminescence
WO2021194326A1_231	>30000	C1C(C(CN1C2=NC(=NC(=C2)C3=CC=C(C=C3)Cl)C4=CN=CC=C4)O)O	HepG2	Luminescence
WO2021194326A1_235	3563	C1C(C(CN1C2=NC(=NC(=C2)C3=CC=C(C=C3)Cl)C4=CN=CC=C4)F)O	HepG2	Luminescence
WO2021194326A1_236	40.06	C1C(C(CN1C2=NC(=NC(=C2)C3=CC=C(C=C3)Cl)C4=CN=CC=C4)O)CO	HepG2	Luminescence
WO2021194326A1_239	>30000	C1CN(CCN1C2=NC(=NC(=C2)C3=CC=C(C=C3)Cl)C4=CN=CC=C4)S(=O)(=O)CCO	HepG2	Luminescence
WO2021194326A1_246	>30000	C1CN(CCC1CO)C2=NC(=NC(=C2)C3=CC(=C(C=C3)Cl)F)C4=CN=CC=C4	HepG2	Luminescence
WO2021194326A1_260	>30000	C1CN(CC(C1CO)O)C2=NC(=NC(=C2)C3=CC=C(C=C3)C(F)(F)F)C4=CN=CC=C4	HepG2	Luminescence
WO2021194326A1_268	>30000	C1CN(CCC1CO)C2=NC(=NC(=C2)C3=CC=C(C=C3)N4CCOCC4)C5=CN=CC=C5	HepG2	Luminescence
WO2021194326A1_273	>30000	C1CN(CCC1CO)C2=NC(=NC(=C2)C3=CC(=C(C=C3)Cl)O)C4=CN=CC=C4	HepG2	Luminescence
WO2021194326A1_276	>30000	C1CN(CCC1CO)C2=NC(=NC(=C2)C3=CC(=C(C=C3)N4CCOCC4)F)C5=CN=CC=C5	HepG2	Luminescence
WO2021194326A1_282	>30000	C1CN(CC(C1CO)F)C2=NC(=NC(=C2)C3=CC=C(C=C3)Cl)C4=CN=CC=C4	HepG2	Luminescence
WO2021194326A1_283	>30000	C1C(C(CN1C2=NC(=NC(=C2)C3=CC=C(C=C3)C(F)(F)F)C4=CN=CC=C4)O)O	HepG2	Luminescence
WO2021194326A1_289	>30000	C1CN(CCC1CO)C2=NC(=NC(=C2)C3=CN=C(C=C3)N4CCOCC4)C5=CN=CC=C5	HepG2	Luminescence
WO2021194326A1_323	>30000	C1CN(CC1O)C2=NC(=NC(=C2)C3=CC=C(C=C3)Cl)C4=CC(=CN=C4)F	HepG2	Luminescence
WO2021194326A1_327	1724	O(C1CCN(C1)C2=NC(=NC(=C2)C3=CC=C(C=C3)C(F)(F)F)C4=CC(=CN=C4)F)	HepG2	Luminescence
WO2021194326A1_352	>30000	C1CN(CCN1C2=NC(=NC(=C2)C3=CC=C(C=C3)Cl)C4=CN=CC=C4)C(=O)CCO	HepG2	Luminescence
WO2021194326A1_361	>30000	C1CN(CCN1C2=NC(=NC(=C2)C3=CC=C(C=C3)Cl)C4=CN=CC=C4)C(=O)CCCO	HepG2	Luminescence
US20240208913A1_VAF347	26	C1=CC(=CC(=C1)Cl)C2=NC(=NC=C2)NC3=CC=C(C=C3)C(F)(F)F	HT29	Luminescence
US20240208913A1_3	1330	C1=CC=C(C(=C1)C2=NC(=NC=C2)NC3=CC=C(C=C3)C(F)(F)F)N	HT29	Luminescence
US20240208913A1_5	20000	C1=CC(=CC=C1C(F)(F)F)NC2=NC=CC(=N2)C3=CC(=C(C=C3)N)Cl	HT29	Luminescence
US20240208913A1_9	2620	C1=CC(=C(C(=C1)N)C2=NC(=NC=C2)NC3=CC=C(C=C3)C(F)(F)F)C(=O)O	HT29	Luminescence
US20240208913A1_10	9240	C1=CC(=CC=C1C(F)(F)F)NC2=NC=CC(=N2)C3=C(C=CC(=C3)N)CC(=O)O	HT29	Luminescence
US20240208913A1_14	16900	CS(=O)(=O)C1=C(C=C(C=C1)N)C2=NC(=NC=C2)NC3=CC=C(C=C3)C(F)(F)F	HT29	Luminescence
US20240208913A1_22	18	C1=CC(=CC(=C1)Cl)C2=NC(=NC=C2)NC3=CC(=C(C=C3)C(F)(F)F)N	HT29	Luminescence
US20240208913A1_25	6920	C1=CC=C(C(=C1)C2=NC(=NC=C2)NC3=CC=C(C=C3)N)O	HT29	Luminescence
US20240208913A1_59	1420	C1=CC=C(C(=C1)C=CC2=CC(=C(C=C2)O)C(=O)O)C3=NC(=NC=C3)NC4=CC=C(C=C4)C(F)(F)F	HT29	Luminescence
US20240208913A1_1	>30000	C1=CC(=CC=C1C2=NC(=NC=C2)NC3=CC=C(C=C3)C(F)(F)F)N	HT29	Luminescence
US20240208913A1_4	>30000	C1=CC(=CC=C1C(F)(F)F)NC2=NC=CC(=N2)C3=C(C=CC(=C3)Cl)N	HT29	Luminescence
US20240208913A1_6	>30000	C1=CC(=CC=C1C(F)(F)F)NC2=NC=CC(=N2)C3=CC(=CC(=C3)Cl)N	HT29	Luminescence
US20240208913A1_7	>30000	C1=CC(=CC=C1C(F)(F)F)NC2=NC=CC(=N2)C3=C(C=CC(=C3)N)C(=O)O	HT29	Luminescence
US20240208913A1_8	>30000	C1=CC(=CC=C1C(F)(F)F)NC2=NC=CC(=N2)C3=C(C=C(C=C3)N)C(=O)O	HT29	Luminescence
US20240208913A1_11	>30000	C1=CC(=CC=C1C(F)(F)F)NC2=NC=CC(=N2)C3=C(C=CC(=C3)N)O	HT29	Luminescence
US20240208913A1_12	>30000	C1=CC(=CC=C1C(F)(F)F)NC2=NC=CC(=N2)C3=C(C=CC(=C3)O)N	HT29	Luminescence
US20240208913A1_13	>30000	CS(=O)(=O)C1=CC(=C(C=C1)N)C2=NC(=NC=C2)NC3=CC=C(C=C3)C(F)(F)F	HT29	Luminescence
US20240208913A1_18	>30000	C1=CC(=CC(=C1)N)C2=NC(=NC=C2)NC3=CC=C(C=C3)C(=O)O	HT29	Luminescence
US20240208913A1_20	>30000	C1=CC(=CC(=C1)N)C2=NC(=NC=C2)NC3=CC=CC(=C3)C(=O)O	HT29	Luminescence
US20240208913A1_21	>30000	C1=CC(=CC(=C1)Cl)C2=NC(=NC=C2)NC3=C(C=C(C=C3)C(F)(F)F)N	HT29	Luminescence
US20240208913A1_23	>30000	C1=CC=C(C(=C1)C2=NC(=NC=C2)NC3=CC(=C(C=C3)C(F)(F)F)N)C(=O)O	HT29	Luminescence
US20240208913A1_24	>30000	C1=CC(=CC(=C1)C(=O)O)C2=NC(=NC=C2)NC3=CC(=C(C=C3)C(F)(F)F)N	HT29	Luminescence
US20240208913A1_26	>30000	C1=CC=C(C(=C1)C2=NC(=NC=C2)NC3=CC=CC(=C3)N)O	HT29	Luminescence
US20240208913A1_2	<0.014	C1=CC(=CC(=C1)N)C2=NC(=NC=C2)NC3=CC=C(C=C3)C(F)(F)F	HT29	Luminescence
US20230278986A1_110	62	C1COCCN1C2=CC=CC(=N2)C(=O)C3=CNC4=CC=CC=C43	HepG2	Luminescence
US20230278986A1_113	12	C1=CC=C(C=C1)C2=NC(=CC=C2)C(=O)C3=CNC4=CC=CC=C43	HepG2	Luminescence
US20230278986A1_10	3.2	COC(=O)C1=CC=CC(=N1)C(=O)C2=CNC3=CC=CC=C32	HepG2	Luminescence
US20230278986A1_202	>10000	COC(=O)C1=CC=CC(=C1)C(=O)C2=CNC3=CC=CC=C32	HepG2	Luminescence
US20230278986A1_147	840	CCOC(=O)C1=CC=CC(=N1)C(=O)C2=CNC3=CC=CC=C32	HepG2	Luminescence
US20230278986A1_11	>10000	COC(=O)C1=CN=C(C=C1)C(=O)C2=CNC3=CC=CC=C32	HepG2	Luminescence
US20230278986A1_1	370	CC(C)OC(=O)C1=CC=CC(=N1)C(=O)C2=CNC3=CC=CC=C32	HepG2	Luminescence
US20230278986A1_2	12000	C1CCC(CC1)OC(=O)C2=CC=CC(=N2)C(=O)C3=CNC4=CC=CC=C43	HepG2	Luminescence
US20230278986A1_3	640	C1=CC=C2C(=C1)C(=CN2)C(=O)C3=NC(=CC=C3)C(=O)O	HepG2	Luminescence
US20230278986A1_5	96	COC1=CC=CC(=N1)C(=O)C2=CNC3=CC=CC=C32	HepG2	Luminescence
US20230278986A1_124	>10000	C1=CC=C2C(=C1)C(=CN2)C(=O)C3=CC=CC=N3	HepG2	Luminescence
US20230278986A1_9	>10000	COC1=CC=CC(=C1)C(=O)C2=CNC3=CC=CC=C32	HepG2	Luminescence
US20230278986A1_13	190	CN1C=C(C2=CC=CC=C21)C(=O)C3=NC(=CC=C3)C(=O)OC	HepG2	Luminescence
US20230278986A1_144	>10000	CC1=C(C2=CC=CC=C2N1)C(=O)C3=NC(=CC=C3)C(=O)OC	HepG2	Luminescence
US20230278986A1_14	>10000	COC(=O)C1=CC=CC(=N1)C(=O)C2=CNC3=C2C(=CC=C3)Cl	HepG2	Luminescence
US20230278986A1_15	7.6	COC(=O)C1=CC=CC(=N1)C(=O)C2=CNC3=C2C=C(C=C3)Cl	HepG2	Luminescence
US20230278986A1_17	1.3	COC(=O)C1=CC=CC(=N1)C(=O)C2=CNC3=C2C=CC=C3Cl	HepG2	Luminescence
US20230278986A1_18	18	COC(=O)C1=CC=CC(=N1)C(=O)C2=CNC3=C2C=CC=N3	HepG2	Luminescence
US20230278986A1_19	1800	COC1=CC2=C(C=C1)NC=C2C(=O)C3=NC(=CC=C3)C(=O)OC	HepG2	Luminescence
US20230278986A1_20	6.2	COC(=O)C1=CC=CC(=N1)C(=O)C2=CNC3=C2C=C(C=C3)Br	HepG2	Luminescence
US20230278986A1_21	27	COC(=O)C1=CC=CC(=N1)C(=O)C2=CNC3=C2C=CC4=C3CCC4	HepG2	Luminescence
US20230278986A1_23	4700	COC(=O)C1=NC=C(C=C1)C(=O)C2=CNC3=CC=CC=C32	HepG2	Luminescence
US20230278986A1_24	860	COC(=O)C1=CC=C(S1)C(=O)C2=CNC3=CC=CC=C32	HepG2	Luminescence
US20230278986A1_29	2600	COC1=NC=CC(=C1)C(=O)C2=CNC3=CC=CC=C32	HepG2	Luminescence
US20230278986A1_ITE	5.3	COC(=O)C1=CSC(=N1)C(=O)C2=CNC3=CC=CC=C32	HepG2	Luminescence
AU2021200452B2_1_2	1000	CC(C)C(C(=O)OCN1C=C(C2=CC=CC=C21)C(=O)C3=NC(=CS3)C(=O)OC)N	Huh-7	Luminescence
AU2021200452B2_2_2	≤1000	CC(C)(C)C(C(=O)OCN1C=C(C2=CC=CC=C21)C(=O)C3=NC(=CS3)C(=O)OC)N	Huh-7	Luminescence
AU2021200452B2_3	≤1000	COC(=O)COCN1C=C(C2=CC=CC=C21)C(=O)C3=NC(=CS3)C(=O)OC	Huh-7	Luminescence
AU2021200452B2_4_2	≤1000	CC(C)C(C(=O)N1C=C(C2=CC=CC=C21)C(=O)C3=NC(=CS3)C(=O)OC)N	Huh-7	Luminescence
AU2021200452B2_5	≤1000	COCCOCCOCCOC(=O)N1C=C(C2=CC=CC=C21)C(=O)C3=NC(=CS3)C(=O)OC	Huh-7	Luminescence
AU2021200452B2_6	≤1000	COCCOCCOCCOCC(=O)OCN1C=C(C2=CC=CC=C21)C(=O)C3=NC(=CS3)C(=O)OC	Huh-7	Luminescence
AU2021200452B2_7	≤1000	COCCOCCOCCOCC(=O)OCC(=O)OCN1C=C(C2=CC=CC=C21)C(=O)C3=NC(=CS3)C(=O)OC	Huh-7	Luminescence
AU2021200452B2_8	1000<EC50≤10000	COC(=O)C1=NSC(=N1)C(=O)C2=CNC3=CC=CC=C32	Huh-7	Luminescence
AU2021200452B2_9	≤1000	CC(C)C1=NC(=CS1)C(=O)C2=CNC3=CC=CC=C32	Huh-7	Luminescence
AU2021200452B2_10	10000<EC50≤100000	CC(C)C1=NC=C(S1)C(=O)C2=CNC3=CC=CC=C32	Huh-7	Luminescence
AU2021200452B2_11	10000<EC50≤100000	COC(=O)C1=CN=C(S1)C(=O)C2=CNC3=CC=CC=C32	Huh-7	Luminescence
AU2021200452B2_12	≤1000	CN1C(=CC=C1C(=O)OC)C(=O)C2=CNC3=CC=CC=C32	Huh-7	Luminescence
AU2021200452B2_13	1000<EC50≤10000	COC1=CC2=C(C=C1)NC=C2C(=O)C3=NC(=NS3)C(=O)OC	Huh-7	Luminescence
AU2021200452B2_14	1000<EC50≤10000	COC(=O)C1=NSC(=N1)C(=O)C2=CNC3=C2C=C(C=C3)F	Huh-7	Luminescence
AU2021200452B2_15	10000<EC50≤100000	COC(=O)C1=CSC(=C1)C(=O)C2=CNC3=CC=CC=C32	Huh-7	Luminescence
AU2021200452B2_16	≤1000	COC(=O)C1=CC=CC(=N1)C(=O)C2=CNC3=CC=CC=C32	Huh-7	Luminescence
AU2021200452B2_17	10000<EC50≤100000	COC(=O)C1=NC=C(C=C1)C(=O)C2=CNC3=CC=CC=C32	Huh-7	Luminescence
AU2021200452B2_18	1000<EC50≤10000	COC(=O)C1=CN=C(C=C1)C(=O)C2=CNC3=CC=CC=C32	Huh-7	Luminescence
AU2021200452B2_19_1	≤1000	COC1=CC2=C(C=C1)NC=C2C(=O)C3=NC(CS3)C(=O)OC	Huh-7	Luminescence
AU2021200452B2_19_2	≤1000	COC1=CC2=C(C=C1)NC=C2C(=O)C3=NC(=CS3)C(=O)OC	Huh-7	Luminescence
AU2021200452B2_20_1	≤1000	COC(=O)C1CSC(=N1)C(=O)C2=CNC3=C2C=C(C=C3)F	Huh-7	Luminescence
AU2021200452B2_20_2	≤1000	COC(=O)C1=CSC(=N1)C(=O)C2=CNC3=C2C=C(C=C3)F	Huh-7	Luminescence
AU2021200452B2_21	≤1000	CC(C)C1=CSC(=N1)C(=O)C2=CNC3=CC=CC=C32	Huh-7	Luminescence
AU2021200452B2_22	≤1000	C1=CC=C2C(=C1)C(=CN2)C(=O)C3=NC(=CS3)C4=CC=CC=N4	Huh-7	Luminescence
AU2021200452B2_23	≤1000	COC(=O)C1=CN=C(N1)C(=O)C2=CNC3=CC=CC=C32	Huh-7	Luminescence
AU2021200452B2_24	≤1000	C1=CC=C2C(=C1)C(=CN2)C(=O)C3=NC(=CS3)C4=NN=CO4	Huh-7	Luminescence
AU2021200452B2_25_1	1000<EC50≤10000	COC(=O)C1=CSC(=N1)/C(=N\OC)/C2=CNC3=CC=CC=C32	Huh-7	Luminescence
AU2021200452B2_26_1	1000<EC50≤10000	COC(=O)C1=CSC(=N1)/C(=N/O)/C2=CNC3=CC=CC=C32	Huh-7	Luminescence
AU2021200452B2_27	≤1000	COC(=O)CNC(=O)C1=CSC(=N1)C(=O)C2=CNC3=CC=CC=C32	Huh-7	Luminescence
AU2021200452B2_28	10000<EC50≤100000	COC(=O)C1=CSC(=N1)CC2=CNC3=CC=CC=C32	Huh-7	Luminescence
AU2021200452B2_29	≤1000	C1=CC=C2C(=C1)C(=CN2)C(=O)C3=NC(=CS3)C#N	Huh-7	Luminescence
AU2021200452B2_30_1	≤1000	COC(=O)C1=COC(=N1)C2=CSC(=N2)C(=O)C3=CNC4=CC=CC=C43	Huh-7	Luminescence
AU2021200452B2_31_1	≤1000	C1CSC(=N1)C2=CSC(=N2)C(=O)C3=CNC4=CC=CC=C43	Huh-7	Luminescence
AU2021200452B2_31_2	≤1000	C1=CC=C2C(=C1)C(=CN2)C(=O)C3=NC(=CS3)C4=NC=CS4	Huh-7	Luminescence
AU2021200452B2_32_1	≤1000	COC(=O)C1=CSC(=N1)C2=CSC(=N2)C(=O)C3=CNC4=CC=CC=C43	Huh-7	Luminescence
AU2021200452B2_33_1	≤1000	C1COC(=N1)C2=CSC(=N2)C(=O)C3=CNC4=CC=CC=C43	Huh-7	Luminescence
AU2021200452B2_33_2	≤1000	C1=CC=C2C(=C1)C(=CN2)C(=O)C3=NC(=CS3)C4=NC=CO4	Huh-7	Luminescence
AU2021200452B2_34	1000<EC50≤10000	COC(=O)C1=NN=C(O1)C(=O)C2=CNC3=CC=CC=C32	Huh-7	Luminescence
AU2021200452B2_35	1000<EC50≤10000	C1=CC=C2C(=C1)C(=CN2)C(=O)C3=NC(=CS3)C4=NNN=N4	Huh-7	Luminescence
AU2021200452B2_36	≤1000	C1=CC=C2C(=C1)C(=CN2)C(=O)C3=NC(=CS3)C4=NC=NN4	Huh-7	Luminescence
AU2021200452B2_37	≤1000	COC(=O)C1=CSC(=N1)C(=O)C2=CN(C3=CC=CC=C32)CO	Huh-7	Luminescence
AU2021200452B2_38_2	≤1000	CC(=O)OCC1C(C(C(C(O1)N2C=C(C3=CC=CC=C32)C(=O)C4=NC(=CS4)C(=O)OC)OC(=O)C)OC(=O)C)OC(=O)C	Huh-7	Luminescence
AU2021200452B2_38_3	≤1000	CC(=O)OCC1C(C(C(C(O1)N2C=C(C3=CC=CC=C32)C(=O)C4=NC(=CS4)C(=O)OC)O)O)O	Huh-7	Luminescence
AU2021200452B2_38_4	≤1000	COC(=O)C1=CSC(=N1)C(=O)C2=CN(C3=CC=CC=C32)C4C(C(C(C(O4)CO)O)O)O	Huh-7	Luminescence
AU2021200452B2_39	≤1000	C1=CC=C2C(=C1)C(=CN2)C(=O)C3=NC(=CS3)C4=NC=CN=C4	Huh-7	Luminescence
AU2021200452B2_40	≤1000	C1=CC=C2C(=C1)C(=CN2)C(=O)C3=NC(=CS3)C4=CC=CO4	Huh-7	Luminescence
AU2021200452B2_41	≤1000	C1CC1C2=CSC(=N2)C(=O)C3=CNC4=CC=CC=C43	Huh-7	Luminescence
AU2021200452B2_43_2	≤1000	C1=CC=C2C(=C1)C(=CN2)C(=O)C3=NC(=CS3)C4=CN=CN4	Huh-7	Luminescence
AU2021200452B2_44	≤1000	C1=CC=C2C(=C1)C(=CN2)C(=O)C3=NC(=CS3)C4=CSC(=N4)N	Huh-7	Luminescence
WO2021127301A1_I_1	≤10	C[N+](C)(C)CCNC(=O)N(C1=CC=CC(=C1)C(F)(F)F)C2=NC(=CS2)C3=CC(=CC=C3)[N+](=O)[O-]	HepG2	Luminescence
WO2021127301A1_I_2	≤10	C[N+](C)(CCNC(=O)N(C1=CC=CC(=C1)C(F)(F)F)C2=NC(=CS2)C3=CC(=CC=C3)Cl)CCNC(=O)N(C4=CC=CC(=C4)C(F)(F)F)C5=NC(=CS5)C6=CC(=CC=C6)Cl	HepG2	Luminescence
WO2021127301A1_I_3	≤10	C[N+](C)(CCNC(=O)N(C1=CC=CC(=C1)C(F)(F)F)C2=NC(=CS2)C3=CC(=CC=C3)Cl)CCO	HepG2	Luminescence
WO2021127301A1_I_4	≤10	C[N+](C)(CCNC(=O)N(C1=CC=CC(=C1)C(F)(F)F)C2=NC(=CS2)C3=CC(=CC=C3)[N+](=O)[O-])CCO	HepG2	Luminescence
WO2021127301A1_I_5	≤10	C1=CC(=CC(=C1)Cl)C2=CSC(=N2)NC3=CN=CC(=C3)C(F)(F)F	HepG2	Luminescence
WO2021127301A1_I_6	≤10	C1=CC(=CC(=C1)Cl)C2=CSC(=N2)NC3=CC=CC(=N3)C(F)(F)F	HepG2	Luminescence
WO2021127301A1_I_7	≤10	C1=CC(=CC(=C1)NC2=NC(=CS2)C3=CC(=CN=C3)[N+](=O)[O-])C(F)(F)F	HepG2	Luminescence
WO2021127301A1_I_8	≤10	C[N+](C)(C)CCNC(=O)N(C1=CC=CC(=C1)C(F)(F)F)C2=NC(=CS2)C3=CC(=CC=C3)Cl	HepG2	Luminescence
WO2021127301A1_I_9	≤10	C1=CC(=CC(=C1)NC2=NC(=CS2)C3=C[N+](=CC=C3)O)C(F)(F)F	HepG2	Luminescence
WO2021127301A1_I_10	≤10	C1=CC(=CC(=C1)N)C2=CSC(=N2)NC3=CC=CC(=C3)C(F)(F)F	HepG2	Luminescence
WO2021127301A1_I_11	≤10	CC1=C(C=C(C=C1)C2=CSC(=N2)NC3=CC=CC(=C3)C(F)(F)F)[N+](=O)[O-]	HepG2	Luminescence
WO2021127301A1_I_12	≤10	C1=CC(=CC(=C1)NC2=NC(=CS2)C3=CC(=C(C=C3)Cl)Cl)C(F)(F)F	HepG2	Luminescence
WO2021127301A1_I_13	≤10	C1=CC(=CC(=C1)Cl)C2=CSC(=N2)NC3=CC(=CC=C3)OC(F)(F)F	HepG2	Luminescence
WO2021127301A1_I_14	≤10	C1=CC(=CC(=C1)C2=CSC(=N2)NC3=CC=CC(=C3)C(F)(F)F)C#N	HepG2	Luminescence
WO2021127301A1_I_15	≤10	CC1=C(C=CC=C1[N+](=O)[O-])C2=CSC(=N2)NC3=CC=CC(=C3)C(F)(F)F	HepG2	Luminescence
WO2021127301A1_I_16	≤10	C[N+](C)(CCNC(=O)N(C1=CC=CC(=C1)C(F)(F)F)C2=NC(=CS2)C3=CC=CC(=C3)C#N)CCO	HepG2	Luminescence
WO2021127301A1_I_17	≤10	C1=CC(=CC(=C1)NC2=NC(=CS2)C3=CC(=CN=C3)C(=O)N)C(F)(F)F	HepG2	Luminescence
WO2021127301A1_I_18	≤10	C1=CC(=CC(=C1)O)C2=CSC(=N2)NC3=CC=CC(=C3)C(F)(F)F	HepG2	Luminescence
WO2021127301A1_I_19	≤10	C1=CC=C(C(=C1)C2=CSC(=N2)NC3=CC=CC(=C3)C(F)(F)F)Cl	HepG2	Luminescence
WO2021127301A1_I_20	≤10	C[N+]1(CCC(CC1)O)CCNC(=O)N(C2=CC=CC(=C2)C(F)(F)F)C3=NC(=CS3)C4=CC(=CC=C4)Cl	HepG2	Luminescence
WO2021127301A1_I_21	≤10	C1=CC(=CC(=C1)Cl)C2=CSC(=N2)NC3=CC=C(C=C3)C(F)(F)F	HepG2	Luminescence
WO2021127301A1_I_22	≤10	C1=CC(=CC(=C1)C(=O)N)C2=CSC(=N2)NC3=CC=CC(=C3)C(F)(F)F	HepG2	Luminescence
WO2021127301A1_I_23	≤10	C1=CC(=CC(=C1)NC2=NC(=CS2)C3=CC4=C(C=C3)C=CN4)C(F)(F)F	HepG2	Luminescence
WO2021127301A1_I_24	10<EC50≤100	C[N+](C)(C)CCCNC(=O)N(C1=CC=CC(=C1)C(F)(F)F)C2=NC(=CS2)C3=CC(=CC=C3)Cl	HepG2	Luminescence
WO2021127301A1_I_25	10<EC50≤100	C1=CC(=CC(=C1)NC2=NC(=CS2)C3=CC(=CC=C3)Cl)C#N	HepG2	Luminescence
WO2021127301A1_I_26	10<EC50≤100	C[N+](C)(CCCNC(=O)N(C1=CC=CC(=C1)C(F)(F)F)C2=NC(=CS2)C3=CC(=CC=C3)Cl)CCO	HepG2	Luminescence
WO2021127301A1_I_27	10<EC50≤100	CC1=C(N=C(S1)NC2=CC=CC(=C2)C(F)(F)F)C3=CC(=CC=C3)Cl	HepG2	Luminescence
WO2021127301A1_I_28	10<EC50≤100	C[N+]1(CCCCC1)CCNC(=O)N(C2=CC=CC(=C2)C(F)(F)F)C3=NC(=CS3)C4=CC(=CC=C4)Cl	HepG2	Luminescence
WO2021127301A1_I_29	10<EC50≤100	C[N+](C)(C)CCCC(=O)N(C1=CC=CC(=C1)C(F)(F)F)C2=NC(=CS2)C3=CC(=CC=C3)Cl	HepG2	Luminescence
WO2021127301A1_I_30	10<EC50≤100	CN(C)C1=CC=CC(=C1)C2=CSC(=N2)NC3=CC=CC(=C3)C(F)(F)F	HepG2	Luminescence
WO2021127301A1_I_31	10<EC50≤100	C[N+](C)(CCO)CCOC(=O)N(C1=CC=CC(=C1)C(F)(F)F)C2=NC(=CS2)C3=CC(=CC=C3)Cl	HepG2	Luminescence
WO2021127301A1_I_32	10<EC50≤100	C1=CC(=CC(=C1)C(F)(F)F)C2=CSC(=N2)NC3=CC(=CC=C3)Cl	HepG2	Luminescence
WO2021127301A1_I_33	100<EC50≤1000	C1=CC(=CC(=C1)C(=O)O)C2=CSC(=N2)NC3=CC=CC(=C3)C(F)(F)F	HepG2	Luminescence
WO2021127301A1_I_34	100<EC50≤1000	C[N+](C)(C)CCC(=O)NC1=CC=CC(=C1)C2=CSC(=N2)NC3=CC=CC(=C3)C(F)(F)F	HepG2	Luminescence
WO2021127301A1_I_35	100<EC50≤1000	C[N+](C)(C)CCOC(=O)N(C1=CC=CC(=C1)C(F)(F)F)C2=NC(=CS2)C3=CC(=CC=C3)Cl	HepG2	Luminescence
WO2021127301A1_I_36	100<EC50≤1000	C1=CC(=CC(=C1)OC(F)(F)F)C2=CSC(=N2)NC3=CC=CC(=C3)C(F)(F)F	HepG2	Luminescence
WO2021127301A1_I_37	100<EC50≤1000	C[N+](C)(C)CCOC(=O)NC1=CC=CC(=C1)C2=CSC(=N2)NC3=CC=CC(=C3)C(F)(F)F	HepG2	Luminescence
WO2021127301A1_I_38	100<EC50≤1000	C1=CC(=CC(=C1)Cl)C2=CSC(=N2)NC3=CC(=CC=C3)[N+](=O)[O-]	HepG2	Luminescence
WO2021127301A1_I_39	100<EC50≤1000	CN(CCOCCN(C1=CC=CC(=C1)C(F)(F)F)C2=NC(=CS2)C3=CC(=CC=C3)Cl)CC(=O)O	HepG2	Luminescence
WO2021127301A1_I_40	100<EC50≤1000	C[N+](C)(C)CCCC(=O)NC1=CC=CC(=C1)C2=CSC(=N2)NC3=CC=CC(=C3)C(F)(F)F	HepG2	Luminescence
WO2021127301A1_I_41	100<EC50≤1000	C1=CC(=CC(=C1)N=NC2=CC=CC(=C2)C3=CSC(=N3)NC4=CC=CC(=C4)C(F)(F)F)C5=CSC(=N5)NC6=CC=CC(=C6)C(F)(F)F	HepG2	Luminescence
WO2021127301A1_I_42	100<EC50≤1000	C[N+](C)(CCCCN(C1=CC=CC(=C1)C(F)(F)F)C2=NC(=CS2)C3=CC(=CC=C3)Cl)CCO	HepG2	Luminescence
WO2021127301A1_I_43	100<EC50≤1000	C1COCCN1C(=O)C2=CC=CC(=C2)C3=CSC(=N3)NC4=CC=CC(=C4)C(F)(F)F	HepG2	Luminescence
WO2021127301A1_I_44	100<EC50≤1000	C1=CC(=CC(=C1)C(=N)N)C2=CSC(=N2)NC3=CC=CC(=C3)C(F)(F)F	HepG2	Luminescence
WO2021127301A1_I_45	100<EC50≤1000	C[N+](C)(CCO)CCOCCN(C1=CC=CC(=C1)C(F)(F)F)C2=NC(=CS2)C3=CC(=CC=C3)Cl	HepG2	Luminescence
WO2021127301A1_I_46	>1000	COC1=CC=C(C=C1)C2=CSC(=N2)NC3=CC=CC(=C3)C(F)(F)F	HepG2	Luminescence
WO2021127301A1_I_47	>1000	C[N+](C)(C)CCNC(=O)NC1=CC=CC(=C1)C2=CSC(=N2)NC3=CC=CC(=C3)C(F)(F)F	HepG2	Luminescence
WO2021127301A1_I_48	>1000	CN1CCN(CC1)C(=O)C2=CC=CC(=C2)C3=CSC(=N3)NC4=CC=CC(=C4)C(F)(F)F	HepG2	Luminescence
WO2021127301A1_I_49	>1000	C1=CC=C(C(=C1)C2=CSC(=N2)NC3=CC=CC(=C3)C(F)(F)F)[N+](=O)[O-]	HepG2	Luminescence
WO2021127301A1_I_50	>1000	CN(C)C(=O)C1=C(C=CC=C1)C2=CSC(=N2)N(C3=CC(=CC=C3)C(F)(F)F)[H]	HepG2	Luminescence
WO2021127301A1_I_51	>1000	C[N+](C)(CCOCCN(C1=CC=CC(=C1)C(F)(F)F)C2=NC(=CS2)C3=CC(=CC=C3)Cl)CC(=O)O	HepG2	Luminescence
WO2021127301A1_I_52	>1000	C[N+](C)(CCO)CCOCCN(C1=CC=C(C=C1)C(F)(F)F)C2=NC(=CS2)C3=CC(=CC=C3)Cl	HepG2	Luminescence
WO2021127301A1_I_53	>1000	C[N+]1(CCN(CC1)C(=O)C2=CC=CC(=C2)C3=CSC(=N3)NC4=CC=CC(=C4)C(F)(F)F)C	HepG2	Luminescence
WO2021127301A1_I_58	≤10	C1=CC(=CC(=C1)Cl)C2=NSC(=N2)NC3=CC=CC(=C3)C(F)(F)F	HepG2	Luminescence
WO2021127301A1_I_59	≤10	C1=CC(=CC(=C1)Cl)C2=CN=C(O2)NC3=CC=CC(=C3)C(F)(F)F	HepG2	Luminescence
WO2021127301A1_I_60	10<EC50≤100	C1=CC(=CC(=C1)Cl)C2=CSC(=C2)NC3=CC=CC(=C3)C(F)(F)F	HepG2	Luminescence
WO2021127301A1_I_62	100<EC50≤1000	C1=CC=C(C(=C1)C2=CN=C(O2)NC3=CC=C(C=C3)C(F)(F)F)Cl	HepG2	Luminescence
WO2021127301A1_I_63	100<EC50≤1000	C1=CC(=CC(=C1)Cl)C2=COC(=N2)NC3=CC=C(C=C3)C(F)(F)F	HepG2	Luminescence
WO2021127301A1_I_64	>1000	C1=CC(=CC(=C1)Cl)C2=NN=C(O2)NC3=CC=C(C=C3)C(F)(F)F	HepG2	Luminescence
WO2021127301A1_I_65	>1000	FC(F)(F)C1=CC=C(C=C1)NC2=NN=C([N]2[H])C3=CC(=CC=C3)Cl	HepG2	Luminescence
WO2021127301A1_I_67	>1000	C1=CC(=CC=C1C2=CN=C(O2)NC3=CC=C(C=C3)C(F)(F)F)O	HepG2	Luminescence
WO2021127301A1_I_68	>1000	C1=CC(=CC(=C1)O)C2=CN=C(O2)NC3=CC=C(C=C3)C(F)(F)F	HepG2	Luminescence
WO2021127301A1_I_69	>1000	CN(C)CCOC1=CC=CC(=C1)C2=CN=C(O2)NC3=CC=C(C=C3)C(F)(F)F	HepG2	Luminescence
WO2021127301A1_I_70	>1000	CN1C=C(N=C1NC2=CC=CC(=C2)C(F)(F)F)C3=CC(=CC=C3)Cl	HepG2	Luminescence
WO2021127301A1_I_72	>1000	C[N+](C)(C)CCOC1=CC=CC(=C1)C2=CN=C(O2)NC3=CC=C(C=C3)C(F)(F)F	HepG2	Luminescence
WO2021127301A1_I_73	>1000	C[N+](C)(C)CCOC1=CC=C(C=C1)C2=CN=C(O2)NC3=CC=C(C=C3)C(F)(F)F	HepG2	Luminescence
WO2021127301A1_I_74	>1000	CN(C)CCOC1=CC=C(C=C1)C2=CN=C(O2)NC3=CC=C(C=C3)C(F)(F)F	HepG2	Luminescence
WO2021127301A1_I_75	>1000	C1=CC=C(C(=C1)C2=CN=C(O2)NC3=CC=C(C=C3)C(F)(F)F)O	HepG2	Luminescence
WO2021127301A1_I_78	>1000	C1=CC(=CC(=C1)NC2=NC(=CS2)C3=CC(=CC(=C3)[N+](=O)[O-])C(=O)O)C(F)(F)F	HepG2	Luminescence
WO2021127301A1_I_79	>1000	C1=CC(=CC(=C1)NC2=NC(=CS2)C3=CC(=CN=C3)C(=O)O)C(F)(F)F	HepG2	Luminescence
WO2021127301A1_I_80	10<EC50≤100	C1=CC(=CC(=C1)NC2=NC(=CS2)C3=CC(=CC(=C3)C#N)Cl)C(F)(F)F	HepG2	Luminescence
WO2021127301A1_I_81	>1000	C1=CC(=CC(=C1)[N+](=O)[O-])C2=CSC(=N2)NC3=CC=CC(=C3)C(=O)O	HepG2	Luminescence
WO2021127301A1_I_82	>1000	C1=CC(=CC(=C1)[N+](=O)[O-])C2=CSC(=N2)NC3=CC=CC(=C3)C(=O)N	HepG2	Luminescence
WO2021127301A1_I_83	≤10	C1=CC(=CC(=C1)NC2=NC(=CS2)C3=CNC(=O)C=C3)C(F)(F)F	HepG2	Luminescence
WO2021127301A1_I_84	10<EC50≤100	C1=CC(=CC(=C1)[N+](=O)[O-])C2=CSC(=N2)NC3=CC=C(C=C3)C(F)(F)F	HepG2	Luminescence
WO2021127301A1_I_85	>1000	C1=CC(=CC(=C1)S(=O)(=O)O)C2=CSC(=N2)NC3=CC=CC(=C3)C(F)(F)F	HepG2	Luminescence
WO2021127301A1_I_86	≤10	CN(CCNC(=O)N(C1=CC=CC(=C1)C(F)(F)F)C2=NC(=CS2)C3=CC(=CC=C3)Cl)CC(=O)O	HepG2	Luminescence
WO2021127301A1_I_87	≤10	C1=CC(=CC(=C1)NC2=NC(=CS2)C3=CN=CC(=C3)C#N)C(F)(F)F	HepG2	Luminescence
WO2021127301A1_I_88	>1000	C[N+]1(C)CCN(CC1)C(=O)C2=CC(=CC=C2)N(C3=NC(=CS3)C4=CC(=CC=C4)[N+](=O)O)[H]	HepG2	Luminescence
WO2021127301A1_I_89	≤10	C1=CC(=CC(=C1)[N+](=O)[O-])C2=CSC(=N2)NC3=CC=CC(=N3)C(F)(F)F	HepG2	Luminescence
WO2021127301A1_I_90	≤10	C1=CC(=CC(=C1)C2=CSC(=N2)NC3=CC=CC(=N3)C(F)(F)F)C#N	HepG2	Luminescence
WO2021127301A1_I_91	≤10	C1=CC(=CC(=C1)NC2=NC(=CS2)C3=CC(=CN=C3)Cl)C(F)(F)F	HepG2	Luminescence
WO2021127301A1_I_92	≤10	C[N+]1=CC=CC(=C1)C2=CSC(=N2)NC3=CC=CC(=C3)C(F)(F)F	HepG2	Luminescence
WO2021127301A1_I_93	≤10	C1=CC(=CC(=C1)NC2=NC(=CS2)C3=CC(=O)NC=C3)C(F)(F)F	HepG2	Luminescence
WO2021127301A1_I_94	>1000	C1=CC=[N+](C(=C1)C2=CSC(=N2)NC3=CC=CC(=C3)C(F)(F)F)[O-]	HepG2	Luminescence
WO2021127301A1_I_95	>1000	C1=CC(=CC(=C1)NC2=NC(=CS2)C3=CC(=CC(=C3)C#N)C(=O)O)C(F)(F)F	HepG2	Luminescence
WO2021127301A1_I_96	≤10	C1=CC(=CC(=C1)[N+](=O)[O-])C2=CSC(=N2)NC3=CN=CC(=C3)C(F)(F)F	HepG2	Luminescence
WO2021127301A1_I_97	≤10	C1=CC(=CC(=C1)C2=CSC(=N2)NC3=CN=CC(=C3)C(F)(F)F)C#N	HepG2	Luminescence
WO2021127301A1_I_98	100<EC50≤1000	C[N+]1=CC=CC(=C1)C2=CSC(=N2)N(C3=CC=CC(=C3)C(F)(F)F)C(=O)NCCC[N+](C)(C)C	HepG2	Luminescence
WO2021127301A1_I_99	>1000	C1=CC(=CC(=C1)NC2=NC(=CS2)C3=CC(=C[N+](=C3)[O-])C(=O)N)C(F)(F)F	HepG2	Luminescence
WO2021127301A1_I_100	≤10	C1=CC(=CC(=C1)NC2=NC(=CS2)C3=C[N+](=CC(=C3)C#N)[O-])C(F)(F)F	HepG2	Luminescence
WO2021127301A1_I_101	>1000	C1=CC(=CC(=C1)NC2=NC(=CS2)C3=CC(=CC(=C3)[N+](=O)[O-])C(=O)N)C(F)(F)F	HepG2	Luminescence
WO2021127301A1_I_102	>1000	COC(=O)C1=CN=CC(=C1)C2=CSC(=N2)NC3=CC=CC(=C3)C(F)(F)F	HepG2	Luminescence
WO2021127301A1_I_103	>1000	C1=CC(=CC(=C1)[N+](=O)[O-])C2=CSC(=N2)NC3=CC(=CC=C3)S(=O)(=O)O	HepG2	Luminescence
WO2021127301A1_I_104	>1000	COC(=O)C1=CC(=CC=C1)NC2=NC(=CS2)C3=CC=CC(=C3)C#N	HepG2	Luminescence
WO2021127301A1_I_105	>1000	C1=CC(=CC(=C1)C(=O)N)C2=CSC(=N2)NC3=CN=CC(=C3)C(F)(F)F	HepG2	Luminescence
WO2021127301A1_I_106	100<EC50≤1000	COC(=O)C1=CC=CC(=C1)C2=CSC(=N2)NC3=CC=CC(=C3)C(F)(F)F	HepG2	Luminescence
WO2021127301A1_I_107	≤10	C1=CC(=CC(=C1)NC2=NC(=CS2)C3=CC(=C[N+](=C3)[O-])Cl)C(F)(F)F	HepG2	Luminescence
WO2021127301A1_I_108	100<EC50≤1000	COC(=O)C1=CC(=CC(=C1)C2=CSC(=N2)NC3=CC=CC(=C3)C(F)(F)F)[N+](=O)[O-]	HepG2	Luminescence
WO2021127301A1_I_109	≤10	C1=CC(=CC(=C1)C2=NSC(=N2)NC3=CC=CC(=C3)C(F)(F)F)C#N	HepG2	Luminescence
WO2021127301A1_I_110	>1000	C[N+](C)(C)CCCN(C(=O)N(C1=CC(=CC=C1)C(F)(F)F)C2=NC(=CS2)C3=CC=C[N+](=C3)[O-])[H]	HepG2	Luminescence
WO2021127301A1_I_111	>1000	C1=CC(=CC(=C1)NC2=NC(=CS2)C3=CC(=C[N+](=C3)[O-])C(=O)O)C(F)(F)F	HepG2	Luminescence
WO2021127301A1_I_112	≤10	C1=CC(=CC(=C1)C2=CN=C(O2)NC3=CC=CC(=C3)C(F)(F)F)C#N	HepG2	Luminescence
WO2021127301A1_I_113	>1000	COC(=O)C1=CC(=CC(=C1)C2=CSC(=N2)NC3=CC=CC(=C3)C(F)(F)F)C#N	HepG2	Luminescence
WO2021127301A1_I_114	>1000	C1=CC(=CC(=C1)C2=CSC(=N2)NC3=CC=CC(=C3)C(=O)O)C#N	HepG2	Luminescence
WO2021127301A1_I_115	>1000	C1=CC(=CC(=C1)NC2=NC(=CS2)C3=CC(=CC(=C3)C#N)[N+](=O)[O-])C(F)(F)F	HepG2	Luminescence
WO2021127301A1_I_116	>1000	O(C(=O)C1=CC(=CC=C1)N(C2=NC(=CS2)C3=CC=C[N+](=C3)[O-])[H])[H]	HepG2	Luminescence
WO2021127301A1_I_117	≤10	C1=CC(=CC(=C1)NC2=NC(=NS2)C3=C[N+](=CC=C3)[O-])C(F)(F)F	HepG2	Luminescence
WO2021127301A1_I_118	100<EC50≤1000	C[N+](C)(C)CCNC(=O)N(C1=CC=CC(=C1)C(F)(F)F)C2=NC(=CS2)C3=C[N+](=CC=C3)[O-]	HepG2	Luminescence
WO2021127301A1_I_119	≤10	C1=CC(=CC(=C1)C(=O)N)C2=CSC(=N2)NC3=CC=CC(=N3)C(F)(F)F	HepG2	Luminescence
WO2021127301A1_I_120	≤10	C1=CC(=CC(=C1)NC2=NC(=CS2)C3=CC(=C[N+](=C3)[O-])[N+](=O)[O-])C(F)(F)F	HepG2	Luminescence
WO2021127301A1_I_121	≤10	C1=CC(=NC(=C1)NC2=NC(=CS2)C3=C[N+](=CC=C3)[O-])C(F)(F)F	HepG2	Luminescence
WO2021127301A1_I_122	>1000	[O-][N+]1=CC=CC(=C1)C2=CSC(=N2)N(C3=CC(=CN=C3)C(F)(F)F)[H]	HepG2	Luminescence
WO2021127301A1_I_123	>1000	[O-][N+]1=CC=CC(=C1)C3=CN=C(N(C2=CC(=CC=C2)C(F)(F)F)[H])O3	HepG2	Luminescence
WO2021127301A1_I_124	>1000	C1=CC(=CC(=C1)C2=COC(=N2)NC3=CC=CC(=C3)C(F)(F)F)C#N	HepG2	Luminescence
WO2021127301A1_I_125	10<EC50≤100	C1=CC(=CC(=C1)C2=CSC(=N2)NC3=CC=CC(=C3)C(F)(F)F)CO	HepG2	Luminescence
WO2021127301A1_I_126	>1000	C1=CC(=CC(=C1)NC2=NC=C(O2)C3=CC(=O)NC=C3)C(F)(F)F	HepG2	Luminescence
WO2021127301A1_I_127	100<EC50≤1000	COC(=O)C1=C[N+](=CC(=C1)C2=CSC(=N2)NC3=CC=CC(=C3)C(F)(F)F)[O-]	HepG2	Luminescence
WO2021127301A1_I_128	≤10	C1=CC(=CC(=C1)NC2=NC(=NS2)C3=CC(=O)NC=C3)C(F)(F)F	HepG2	Luminescence
WO2021127301A1_I_129	100<EC50≤1000	C1=CC(=CC(=C1)NC2=NC(=CS2)C3=C[N+](=CC=C3)[O-])C(F)(F)F	HepG2	Luminescence
WO2021127301A1_I_130	≤10	C1=CC(=CC(=C1)NC2=NC(=CS2)C3=CC=CC(=O)N3)C(F)(F)F	HepG2	Luminescence
WO2021127301A1_I_131	>1000	[O-][N+]1=CC(=CC=C1)C2=CC(=NO2)N(C3=CC(=CC=C3)C(F)(F)F)[H]	HepG2	Luminescence
WO2021127301A1_I_132	>1000	CSC1=CC=CC(=C1)C2=CSC(=N2)NC3=CC=CC(=C3)C(F)(F)F	HepG2	Luminescence
WO2021127301A1_I_133	100<EC50≤1000	C1=CC(=CC(=C1)NC2=NC(=NO2)C3=CC(=O)NC=C3)C(F)(F)F	HepG2	Luminescence
WO2021127301A1_I_134	>1000	[O-][N+]1=CC=CC(=C1)C2=NC(=NO2)N(C3=CC(=CC=C3)C(F)(F)F)[H]	HepG2	Luminescence
WO2021127301A1_I_135	>1000	C1=CC(=CC(=C1)NC2=NOC(=N2)C3=CC(=O)NC=C3)C(F)(F)F	HepG2	Luminescence
WO2021127301A1_I_136	≤10	CSC1=CC=CC(=C1)NC2=NC(=CS2)C3=CC(=CC=C3)[N+](=O)[O-]	HepG2	Luminescence
WO2021127301A1_I_137	>1000	C1=CC(=CC(=C1)NC2=CC(=NO2)C3=CC(=O)NC=C3)C(F)(F)F	HepG2	Luminescence
WO2021127301A1_I_138	>1000	C1=CC(=CC(=C1)C2=NOC(=C2)NC3=CC=CC(=C3)C(F)(F)F)C#N	HepG2	Luminescence
WO2021127301A1_I_139	100<EC50≤1000	C1=CC(=CC(=C1)NC2=NOC(=C2)C3=CC(=O)NC=C3)C(F)(F)F	HepG2	Luminescence
WO2021127301A1_I_140	>1000	[O-][N+]1=CC(=CC=C1)C2=NOC(=C2)N(C3=CC(=CC=C3)C(F)(F)F)[H]	HepG2	Luminescence
WO2021127301A1_I_141	>1000	COC1=NC=CC(=C1)C2=CSC(=N2)NC3=CC(=CC=C3)SC	HepG2	Luminescence
WO2021127301A1_I_142	>1000	CSC1=CC=CC(=C1)NC2=NC(=CS2)C3=CC(=O)NC=C3	HepG2	Luminescence
WO2021127301A1_I_143	100<EC50≤1000	COC1=NC=CC(=C1)N2C=NC(=N2)NC3=CC=CC(=C3)C(F)(F)F	HepG2	Luminescence
WO2021127301A1_I_144	10<EC50≤100	C1=CC(=CC(=C1)NC2=NN(C=N2)C3=CC(=O)NC=C3)C(F)(F)F	HepG2	Luminescence
WO2021127301A1_I_145	≤10	C1=CC(=CC(=C1)N2C=NC(=N2)NC3=CC=CC(=C3)C(F)(F)F)C#N	HepG2	Luminescence
WO2021127301A1_I_146	≤10	C[N+](C)(C)CCNC(=O)N(C1=CC=CC(=C1)C(F)(F)F)C2=NC(=CS2)C3=CC(=O)NC=C3	HepG2	Luminescence
WO2021127301A1_I_147	100<EC50≤1000	C1=CC(=CC(=C1)NC2=NC(=CS2)C3=C[N+](=CC=C3)[O-])C(=O)N	HepG2	Luminescence
WO2021127301A1_I_148	10<EC50≤100	C[N+](C)(CCNC(=O)N(C1=CC=CC(=C1)C(F)(F)F)C2=NC(=CS2)C3=CC(=CC=C3)[N+](=O)[O-])CCNC(=O)N(C4=CC=CC(=C4)C(F)(F)F)C5=NC(=CS5)C6=CC(=CC=C6)[N+](=O)[O-]	HepG2	Luminescence
WO2021127301A1_I_149	100<EC50≤1000	C[N+](C)(C)CCOC1=NC=CC(=C1)C2=CSC(=N2)NC3=CC=CC(=C3)C(F)(F)F	HepG2	Luminescence
WO2021127301A1_I_150	>1000	[O-][N+]1=CC=CC(=C1)C2=NOC(=N2)N(C3=CC(=CC=C3)C(F)(F)F)[H]	HepG2	Luminescence
WO2021127301A1_I_151	>1000	C1=CC(=CC(=C1)C2=CC(=NO2)NC3=CC=CC(=C3)C(F)(F)F)C#N	HepG2	Luminescence
WO2021127301A1_I_152	>1000	C1=CC(=CC(=C1)C2=NC(=NO2)NC3=CC=CC(=C3)C(F)(F)F)C#N	HepG2	Luminescence
WO2021127301A1_I_153	10<EC50≤100	CN(C)C1=NC=CC(=C1)C2=CSC(=N2)NC3=CC=CC(=C3)C(F)(F)F	HepG2	Luminescence
WO2021127301A1_I_154	≤10	CNC1=NC=CC(=C1)C2=CSC(=N2)NC3=CC=CC(=C3)C(F)(F)F	HepG2	Luminescence
WO2021127301A1_I_155	10<EC50≤100	CCCOC1=NC=CC(=C1)C2=CSC(=N2)NC3=CC=CC(=C3)C(F)(F)F	HepG2	Luminescence
WO2021127301A1_I_156	≤10	C1=CC(=CC(=C1)NC2=NC(=CS2)C3=CC(=NC=C3)N)C(F)(F)F	HepG2	Luminescence
WO2021127301A1_I_157	100<EC50≤1000	C1=CC(=CC(=C1)C2=NOC(=N2)NC3=CC=CC(=C3)C(F)(F)F)C#N	HepG2	Luminescence
WO2021127301A1_I_158	10<EC50≤100	C1=CC(=CC(=C1)NC2=NN(C=N2)C3=C[N+](=CC=C3)[O-])C(F)(F)F	HepG2	Luminescence
WO2021127301A1_I_159	>1000	C[N+]1(C)CCN(CC1)C(=O)C2=CC(=CC=C2)N(C3=NC(=CS3)C4=C[N+](=CC=C4)[O-])[H]	HepG2	Luminescence
WO2021127301A1_I_160	≤10	COC(=O)COC1=NC=CC(=C1)C2=CSC(=N2)NC3=CC=CC(=C3)C(F)(F)F	HepG2	Luminescence
WO2021127301A1_I_161	100<EC50≤1000	C1=CC(=CC(=C1)N=NC2=CC=CC(=C2)C(=O)O)C3=CSC(=N3)NC4=CC=CC(=C4)C(F)(F)F	HepG2	Luminescence
WO2021127301A1_I_162	>1000	C1=CC(=CC(=C1)N=NC2=CC(=C(C=C2)O)C(=O)O)C3=CSC(=N3)NC4=CC=CC(=C4)C(F)(F)F	HepG2	Luminescence
WO2021127301A1_I_163	≤10	C1=CC(=CC(=C1)NC2=NC(=CS2)C3=CC(=C(C=C3)F)N)C(F)(F)F	HepG2	Luminescence
WO2021127301A1_I_164	≤10	C1=CC(=CC(=C1)NC2=NC(=CS2)C3=CC(=CN=C3)N)C(F)(F)F	HepG2	Luminescence
WO2021127301A1_I_165	≤10	C1=CC(=CC(=C1)NC2=NC(=CS2)C3=CC(=C(C=C3F)F)N)C(F)(F)F	HepG2	Luminescence
WO2021127301A1_I_166	≤10	C1=CC(=CC(=C1)NC2=NC(=CS2)C3=C(C=CC(=C3)N)F)C(F)(F)F	HepG2	Luminescence
WO2021127301A1_I_167	100<EC50≤1000	C/C(=N/NC1=CC=CC(=C1)C2=CSC(=N2)NC3=CC=CC(=C3)C(F)(F)F)/C(=O)OC	HepG2	Luminescence
WO2021127301A1_I_168	>1000	C1=CC(=CC(=C1)NC2=NC(=CS2)C3=NC=CC(=C3)N)C(F)(F)F	HepG2	Luminescence
WO2021127301A1_I_169	100<EC50≤1000	C1=CC(=CC(=C1)NC2=NC(=CS2)C3=C(C=CC(=C3)N=NC4=CC(=C(C=C4)F)C5=CSC(=N5)NC6=CC=CC(=C6)C(F)(F)F)F)C(F)(F)F	HepG2	Luminescence
WO2021127301A1_I_170	10<EC50≤100	C1=CC(=CC(=C1)NC2=NC(=CS2)C3=CC(=CN=C3)NC(=O)NC4=CN=CC(=C4)C5=CSC(=N5)NC6=CC=CC(=C6)C(F)(F)F)C(F)(F)F	HepG2	Luminescence
WO2021127301A1_I_171	>1000	C1=CC(=CC(=C1)NC2=NC(=CS2)C3=CC(=C(C=C3)F)N=NC4=C(C=CC(=C4)C5=CSC(=N5)NC6=CC=CC(=C6)C(F)(F)F)F)C(F)(F)F	HepG2	Luminescence
WO2021127301A1_I_172	10<EC50≤100	C1=CC=C(C(=C1)C2=CSC(=N2)NC3=CC=CC=C3C(F)(F)F)N	HepG2	Luminescence
WO2021127301A1_I_173	100<EC50≤1000	C1=CC(=CC(=C1)N=NC2=C(C=CC(=C2)C3=CSC(=N3)NC4=CC=CC(=C4)C(F)(F)F)F)C(=O)O	HepG2	Luminescence
WO2021127301A1_I_174	100<EC50≤1000	C1=CC(=CC(=C1)N=NC2=C(C=C(C(=C2)C3=CSC(=N3)NC4=CC=CC(=C4)C(F)(F)F)F)F)C(=O)O	HepG2	Luminescence
WO2021127301A1_I_175	100<EC50≤1000	C1=CC(=CC(=C1)NC2=NC(=CS2)C3=CC(=CN=C3)NNC4=CN=CC(=C4)C5=CSC(=N5)NC6=CC=CC(=C6)C(F)(F)F)C(F)(F)F	HepG2	Luminescence
WO2021127301A1_I_176	>1000	C1=CC(=CC(=C1)N=NC2=CC(=CC(=C2)C(=O)O)C(=O)O)C3=CSC(=N3)NC4=CC=CC(=C4)C(F)(F)F	HepG2	Luminescence
WO2021127301A1_I_177	10<EC50≤100	C1=CC=C(C(=C1)C2=CSC(=N2)NC3=CC=CC(=C3)C(F)(F)F)N	HepG2	Luminescence
WO2021127301A1_I_178	>1000	C1=CC(=CC(=C1)NC2=NC(=CS2)C3=CC(=C(C=C3)F)N=NC4=CC(=C(C=C4)O)C(=O)O)C(F)(F)F	HepG2	Luminescence
WO2021127301A1_I_179	100<EC50≤1000	C1=CC(=CC(=C1)NC2=NC(=CS2)C3=C(C=CC(=C3)N=NC4=CC(=C(C=C4)O)C(=O)O)F)C(F)(F)F	HepG2	Luminescence
WO2021127301A1_P_1	≤10	C1=CC(=CC(=C1)[N+](=O)[O-])C2=CSC(=N2)NC3=CC=CC(=C3)C(F)(F)F	HepG2	Luminescence
WO2021127301A1_P_2	≤10	C1=CC(=CC(=C1)Cl)C2=CSC(=N2)NC3=CC=CC(=C3)C(F)(F)F	HepG2	Luminescence
WO2021127301A1_P_3	≤10	C1=CC(=CC(=C1)NC2=NC(=CS2)C3=CC=C(C=C3)[N+](=O)[O-])C(F)(F)F	HepG2	Luminescence
WO2021127301A1_P_4	≤10	C1=CC(=CC(=C1)Br)C2=CSC(=N2)NC3=CC=CC(=C3)C(F)(F)F	HepG2	Luminescence
WO2021127301A1_P_5	≤10	C1=CC(=CC(=C1)Cl)C2=CSC(=N2)NC3=CC(=CC=C3)Cl	HepG2	Luminescence
WO2021127301A1_P_6	≤10	C1=CC(=CC(=C1)NC2=NC(=CS2)C3=CC=NC=C3)C(F)(F)F	HepG2	Luminescence
WO2021127301A1_P_7	≤10	C1=CC=C(C=C1)NC2=NC(=CS2)C3=CC(=CC=C3)Cl	HepG2	Luminescence
WO2021127301A1_P_8	≤10	C1=CC(=CC(=C1)NC2=NC(=CS2)C3=CN=CC=C3)C(F)(F)F	HepG2	Luminescence
WO2021127301A1_P_9	≤10	C1=CC=NC(=C1)C2=CSC(=N2)NC3=CC=CC(=C3)C(F)(F)F	HepG2	Luminescence
WO2021127301A1_P_10	10<EC50≤100	C1=CC(=CC(=C1)NC2=NC(=CS2)C3=CC=C(C=C3)Cl)C(F)(F)F	HepG2	Luminescence
WO2021127301A1_P_11	10<EC50≤100	COC1=CC=CC(=C1)C2=CSC(=N2)NC3=CC=CC(=C3)C(F)(F)F	HepG2	Luminescence
WO2021127301A1_P_12	10<EC50≤100	C1=CC(=CC(=C1)Cl)C2=CSC(=N2)NC3=CN=CC=C3	HepG2	Luminescence
WO2021127301A1_P_13	100<EC50≤1000	C1=CC=NC(=C1)NC2=NC(=CS2)C3=CC(=CC=C3)Cl	HepG2	Luminescence
WO2021127301A1_P_14	>1000	C1=CC=C(C=C1)C2=CSC(=N2)NC3=CC=CC=C3	HepG2	Luminescence
WO2021127302A1_I_1	≤10	CC1=C(N=C(S1)C(=O)C2=CNC3=CC=CC=C32)C(=O)OCCOCC[N+](C)(C)C	HepG2	Luminescence
WO2021127302A1_I_2	≤10	CC(C)C1=CSC(=N1)C(=O)C2=CNC3=C2C=CC(=C3)OC	HepG2	Luminescence
WO2021127302A1_I_3	10<EC50≤100	CN(C)C(=O)C1=CSC(=N1)C(=O)C2=CNC3=CC=CC=C32	HepG2	Luminescence
WO2021127302A1_I_4	100<EC50≤1000	C1CC(CCC1C2=CSC(=N2)C(=O)C3=CNC4=CC=CC=C43)C(=O)O	HepG2	Luminescence
WO2021127302A1_I_5	100<EC50≤1000	C1CN(CCC1C2=CSC(=N2)C(=O)C3=CNC4=CC=CC=C43)CCCC(=O)O	HepG2	Luminescence
WO2021127302A1_I_6	100<EC50≤1000	COC1=CC2=C(C=C1)C(=CN2)C(=O)C3=NC(=CS3)C(=O)OC	HepG2	Luminescence
WO2021127302A1_I_7	100<EC50≤1000	CN1CCC(CC1)C2=CSC(=N2)C(=O)C3=CNC4=CC=CC=C43	HepG2	Luminescence
WO2021127302A1_I_8	100<EC50≤1000	C[N+]1(CCC(CC1)C2=CSC(=N2)C(=O)C3=CNC4=CC=CC=C43)C	HepG2	Luminescence
WO2021127302A1_I_10	100<EC50≤1000	CC1=C(N=C(S1)C(=O)C2=CNC3=CC=CC=C32)C(=O)OC4CC[N+](CC4)(C)C	HepG2	Luminescence
WO2021127302A1_I_11	100<EC50≤1000	CC1=C(N=C(S1)C(=O)C2=CNC3=CC=CC=C32)C(=O)OC(C)C	HepG2	Luminescence
WO2021127302A1_I_12	100<EC50≤1000	CN(CCOCCO)C(=O)C1=CSC(=N1)C(=O)C2=CNC3=CC=CC=C32	HepG2	Luminescence
WO2021127302A1_I_13	100<EC50≤1000	C1=CC=C2C(=C1)C(=CN2)C(=O)C3=NC(=CS3)C(=O)NCCOCCO	HepG2	Luminescence
WO2021127302A1_I_14	100<EC50≤1000	CC1=C(C=C(S1)C(=O)C2=CNC3=CC=CC=C32)C(=O)OC	HepG2	Luminescence
WO2021127302A1_I_15	100<EC50≤1000	CC1=C2C(=CC=C1)NC=C2C(=O)C3=NC(=CS3)C(=O)OC	HepG2	Luminescence
WO2021127302A1_I_16	100<EC50≤1000	CC1=C(N=C(S1)C(=O)C2=CNC3=CC=CC=C32)C(=O)NCCOCC[N+](C)(C)C	HepG2	Luminescence
WO2021127302A1_I_17	100<EC50≤1000	CC1=C(N=C(S1)C(=O)C2=CNC3=CC=CC=C32)C(=O)NCCOCCN(C)C	HepG2	Luminescence
WO2021127302A1_I_18	>1000	C1CN(CCC1C2=CSC(=N2)C(=O)C3=CNC4=CC=CC=C43)C(=O)CCC(=O)O	HepG2	Luminescence
WO2021127302A1_I_19	>1000	CC(C)C1=CSC(=N1)C(=O)C2=CNC3=C2C=C(C=C3)S(=O)(=O)O	HepG2	Luminescence
WO2021127302A1_I_20	>1000	C[N+](C)(C)CCCN1CCC(CC1)C2=CSC(=N2)C(=O)C3=CNC4=CC=CC=C43	HepG2	Luminescence
WO2021127302A1_I_21	>1000	CN(CCO)CCOC(=O)C1=CSC(=N1)C(=O)C2=CNC3=CC=CC=C32	HepG2	Luminescence
WO2021127302A1_I_22	>1000	C[N+](C)(C)CCOCCNC(=O)C1=CSC(=N1)C(=O)C2=CNC3=CC=CC=C32	HepG2	Luminescence
WO2021127302A1_I_23	>1000	C[N+](C)(C)CCC(=O)N1CCC(CC1)C2=CSC(=N2)C(=O)C3=CNC4=CC=CC=C43	HepG2	Luminescence
WO2021127302A1_I_24	>1000	C[N+](C)(C)CCOCCOC(=O)C1=CSC(=N1)C(=O)C2=CNC3=CC=CC=C32	HepG2	Luminescence
WO2021127302A1_I_25	>1000	CN1CCN(CC1)C(=O)C2=CSC(=N2)C(=O)C3=CNC4=CC=CC=C43	HepG2	Luminescence
WO2021127302A1_I_26	>1000	C1=CC=C2C(=C1)C(=CN2)C(=O)C3=NC(=CS3)C(=O)NCCOCCC(=O)O	HepG2	Luminescence
WO2021127302A1_I_27	>1000	COC(=O)C1=CSC(=N1)C(=O)N2C=NC3=CC=CC=C32	HepG2	Luminescence
WO2021127302A1_I_28	>1000	C[N+]1(CCN(CC1)C(=O)C2=CSC(=N2)C(=O)C3=CNC4=CC=CC=C43)C	HepG2	Luminescence
WO2021127302A1_I_29	>1000	CC1=C(N=C(S1)C(=O)C2=CNC3=CC=CC=C32)C(=O)NCCOCCO	HepG2	Luminescence
WO2021127302A1_I_30	>1000	CN1C=C(N=C1C(=O)C2=CNC3=CC=CC=C32)C(=O)OC	HepG2	Luminescence
WO2021127302A1_I_31	>1000	CC(C)C1=C(N=C(S1)C(=O)C2=CNC3=CC=CC=C32)C(=O)OC	HepG2	Luminescence
WO2021127302A1_I_32	>1000	CC(C)C1=C(N=C(S1)C(=O)C2=CNC3=CC=CC=C32)C(=O)O	HepG2	Luminescence
WO2021127302A1_I_33	>1000	CN1C(=CN=C1C(=O)C2=CNC3=CC=CC=C32)C(=O)OC	HepG2	Luminescence
WO2021127302A1_I_34	>1000	CN(C)CCOCCNC(=O)C1=CSC(=N1)C(=O)C2=CNC3=CC=CC=C32	HepG2	Luminescence
WO2021127302A1_I_35	>1000	C1CCN(CC1)C(=O)C2=CSC(=N2)C(=O)C3=CNC4=CC=CC=C43	HepG2	Luminescence
WO2021127302A1_I_36	>1000	COC(=O)C1=CN=C(N1)C(=O)C2=CNC3=CC=CC=C32	HepG2	Luminescence
WO2021127302A1_I_37	>1000	OC(=O)COCCNC(=O)c1csc(n1)C(=O)c2c[nH]c3ccccc23	HepG2	Luminescence
WO2021127302A1_I_38	>1000	C1=CC=C2C(=C1)C(=CN2)C(=O)C3=NC(=CO3)C(=O)O	HepG2	Luminescence
WO2021127302A1_I_39	>1000	CN1C(=CN=C1C(=O)C2=CNC3=CC=CC=C32)C(=O)O	HepG2	Luminescence
WO2021127302A1_I_40	>1000	CC1=C(N=C(S1)C(=O)C2=CNC3=CC=CC=C32)C(=O)O	HepG2	Luminescence
WO2021127302A1_I_41	>1000	CC(C)(C)OC(=O)NCCOCCNC(=O)C1=CSC(=N1)C(=O)C2=CNC3=CC=CC=C32	HepG2	Luminescence
WO2021127302A1_I_42	>1000	C1=CC=C2C(=C1)C(=CN2)C(=O)C3=NC(=CS3)C(=O)NCCOCCN	HepG2	Luminescence
WO2021127302A1_I_43	>1000	CN1C=C(N=C1C(=O)C2=CNC3=CC=CC=C32)C(=O)O	HepG2	Luminescence
WO2021127302A1_I_44	>1000	COC(=O)C1=CSC(=N1)C(=O)C2=CNC3=C2C=C(C=C3)O	HepG2	Luminescence
WO2021127302A1_I_45	>1000	COC(=O)C1=CSC(=N1)C(=O)C2=CNC3=C2C=CC(=C3)O	HepG2	Luminescence
WO2021127302A1_I_46	>1000	CC1=C(C=C(S1)C(=O)C2=CNC3=CC=CC=C32)C(=O)O	HepG2	Luminescence
WO2021127302A1_I_47	>1000	C1CC(CCC1C2=CSC(=N2)C(=O)C3=CNC4=CC=CC=C43)O	HepG2	Luminescence
WO2021127302A1_I_50	≤10	C1=CC=C2C(=C1)C(=CN2)C(=O)C3=NC(=C(S3)N)C#N	HepG2	Luminescence
WO2021127302A1_I_51	≤10	C1=CC=C2C(=C1)C(=CN2)C(=O)C3=NC(=C(S3)N)C(F)(F)F	HepG2	Luminescence
WO2021127302A1_I_53	≤10	COC(=O)C1=C(SC(=N1)C(=O)C2=CNC3=CC=CC=C32)Br	HepG2	Luminescence
WO2021127302A1_I_54	≤10	COC(=O)C1=C(SC(=N1)C(=O)C2=CNC3=CC=CC=C32)C(F)(F)F	HepG2	Luminescence
WO2021127302A1_I_55	≤10	COC(=O)C1=C(SC(=N1)C(=O)C2=CNC3=CC=CC=C32)Cl	HepG2	Luminescence
WO2021127302A1_I_56	≤10	COC(=O)C1=C(SC(=N1)C(=O)C2=CNC3=CC=CC=C32)N	HepG2	Luminescence
WO2021127302A1_I_57	≤10	CCC1=CSC(=N1)C(=O)C2=CNC3=CC=CC=C32	HepG2	Luminescence
WO2021127302A1_I_58	10<EC50≤100	CC(C)C1=CSC(=N1)C(=O)C2=CNC3=C2C=CC(=C3)C(=O)OC	HepG2	Luminescence
WO2021127302A1_I_59	100<EC50≤1000	CC(C)C1=CSC(=N1)C(=O)C2=CNC3=C2C=CC(=C3)C(=O)O	HepG2	Luminescence
WO2021127302A1_I_60	≤10	CC(C)(C)C1=CSC(=N1)C(=O)C2=CNC3=C2C=CC(=C3)OC	HepG2	Luminescence
WO2021127302A1_I_61	≤10	CC(C)(C)C1=CSC(=N1)C(=O)C2=CNC3=CC=CC=C32	HepG2	Luminescence
WO2021127302A1_I_62	>1000	CC(C)C1=CSC(=N1)C(=O)C2=CNC3=C2C=CC(=C3)O	HepG2	Luminescence
WO2021127302A1_I_63	10<EC50≤100	CCOC(=O)C1=C(SC(=N1)C(=O)C2=CNC3=CC=CC=C32)C	HepG2	Luminescence
WO2021127302A1_I_64	≤10	COc1csc(n1)C(=O)c2c[nH]c3ccccc23	HepG2	Luminescence
WO2021127302A1_I_65	10<EC50≤100	CCC1=CSC(=N1)C(=O)C2=CNC3=C2C=CC(=C3)OC	HepG2	Luminescence
WO2021127302A1_I_66	>1000	CC1=C(N=C(S1)C(=O)C2=CNC3=CC=CC=C32)C(=O)OCC[N+](C)(C)C	HepG2	Luminescence
WO2021127302A1_I_67	100<EC50≤1000	CC1=C(N=C(S1)C(=O)C3=CC2=C(C=CC=C2)[N]3[H])C(=O)OCCOCCOC(=O)C4=C(SC(=N4)C(=O)C5=C[N]([H])C6=C5C=CC=C6)C	HepG2	Luminescence
WO2021127302A1_I_68	≤10	C1=CC=C2C(=C1)C(=CN2)C(=O)C3=NC(=CS3)C#N	HepG2	Luminescence
WO2021127302A1_I_69	≤10	CCOC1=CC2=C(C=C1)C(=CN2)C(=O)C3=NC(=CS3)C(C)C	HepG2	Luminescence
WO2021127302A1_I_70	>1000	CC(=C)C1=C(N=C(S1)C(=O)C2=CNC3=CC=CC=C32)C(=O)OC	HepG2	Luminescence
WO2021127302A1_I_71	100<EC50≤1000	CC(C)(C)C1=CSC(=N1)C(=O)C2=CNC3=C2C=CC(=C3)C(=O)OC	HepG2	Luminescence
WO2021127302A1_I_72	>1000	CC(C)C1=CSC(=N1)C(=O)C2=CNC3=CC(=C(C=C32)F)C(=O)OC	HepG2	Luminescence
WO2021127302A1_I_73	10<EC50≤100	CC(C)C1=CSC(=N1)C(=O)C2=CNC3=CC=CC(=C32)N	HepG2	Luminescence
WO2021127302A1_I_74	≤10	CC(C)C1=CSC(=N1)C(=O)C2=CNC3=C2C=C(C=C3)C(=O)OC	HepG2	Luminescence
WO2021127302A1_I_75	>1000	CC(C)(C)C1=CSC(=N1)C(=O)C2=CNC3=C2C=CC(=C3)C(=O)O	HepG2	Luminescence
WO2021127302A1_I_76	>1000	CC(C)C1=CSC(=N1)C(=O)C2=CNC3=C2C=CC(=C3)N	HepG2	Luminescence
WO2021127302A1_I_77	≤10	CC(C)C1=CSC(=N1)C(=O)C2=CNC3=C2C(=CC=C3)O	HepG2	Luminescence
WO2021127302A1_I_78	100<EC50≤1000	CC(C)C1=CSC(=N1)C(=O)C2=CNC3=C2C=C(C=C3)C(=O)O	HepG2	Luminescence
WO2021127302A1_I_79	≤10	COC1=CC2=C(C=C1)C(=CN2)C(=O)C3=NC(=C(S3)Br)C(=O)OC	HepG2	Luminescence
WO2021127302A1_I_80	10<EC50≤100	C1=CC=C2C(=C1)C(=CN2)C(=O)C3=NC(=C(S3)N)C(=O)O	HepG2	Luminescence
WO2021127302A1_I_81	100<EC50≤1000	COC(=O)C1=CSC(=N1)C(=O)C2=CNC3=C2C=CC(=C3)N	HepG2	Luminescence
WO2021127302A1_I_82	100<EC50≤1000	CC(C)C1=CSC(=N1)C(=O)C2=CNC3=C2C=CC(=C3F)C(=O)OC	HepG2	Luminescence
WO2021127302A1_I_83	>1000	CC(C)(C)C1=C(N=C(S1)C(=O)C2=CNC3=CC=CC=C32)C(=O)OC	HepG2	Luminescence
WO2021127302A1_I_84	≤10	CNC1=C(N=C(S1)C(=O)C2=CNC3=CC=CC=C32)C(=O)OC	HepG2	Luminescence
WO2021127302A1_I_85	>1000	CCOC(=O)C1=CC2=C(C=C1)C(=CN2)C(=O)C3=NC(=CS3)C(C)C	HepG2	Luminescence
WO2021127302A1_I_86	>1000	CC(C)C1=CSC(=N1)C(=O)C2=CNC3=C2C=CC=C3C(=O)OC	HepG2	Luminescence
WO2021127302A1_I_87	≤10	CC(C)C1=C(SC(=N1)C(=O)C2=CNC3=CC=CC=C32)N	HepG2	Luminescence
WO2021127302A1_I_88	>1000	CC(C)C1=CSC(=N1)C(=O)C2=CNC3=C2C=CC(=C3)C(=O)OC(C)C	HepG2	Luminescence
WO2021127302A1_I_89	>1000	CC(C)C1=CSC(=N1)C(=O)C2=CNC3=C2C=CC=C3C(=O)O	HepG2	Luminescence
WO2021127302A1_I_90	10<EC50≤100	COC(=O)C1=CSC(=N1)C(=O)C2=CNC3=C2C=CC(=C3)[N+](=O)[O-]	HepG2	Luminescence
WO2021127302A1_I_91	>1000	COC(=O)C1=C(SC(=N1)C(=O)C2=CNC3=CC=CC=C32)NC4=CC=CC=C4	HepG2	Luminescence
WO2021127302A1_I_92	≤10	C1=CC=C2C(=C1)C(=CN2)C(=O)C3=NC(=CS3)C(F)(F)F	HepG2	Luminescence
WO2021127302A1_I_93	100<EC50≤1000	COC(=O)C1=CSC(=N1)C(=O)C2=CNC3=CC=CC(=C32)N	HepG2	Luminescence
WO2021127302A1_I_94	>1000	CC(C)C1=CSC(=N1)C(=O)C2=CNC3=C2C=CC(=C3)C(=O)OCCOCCO	HepG2	Luminescence
WO2021127302A1_I_95	10<EC50≤100	CN(C)C1=C(N=C(S1)C(=O)C2=CNC3=CC=CC=C32)C(=O)OC	HepG2	Luminescence
WO2021127302A1_I_96	≤10	COC(=O)C1=CC2=C(C=C1)C(=CN2)C(=O)C3=NC(=C(S3)N)C(=O)OC	HepG2	Luminescence
WO2021127302A1_I_97	100<EC50≤1000	C1=CC=C2C(=C1)C(=CN2)C(=O)C3=NC(=C(S3)Br)C#N	HepG2	Luminescence
WO2021127302A1_P_1	≤10	CC1=C(N=C(S1)C(=O)C2=CNC3=CC=CC=C32)C(=O)OC	HepG2	Luminescence
WO2021127302A1_P_2	≤10	CC(C)C1=CSC(=N1)C(=O)C2=CNC3=CC=CC=C32	HepG2	Luminescence
WO2021127302A1_P_5	10<EC50≤100	C1=CC=C2C(=C1)C(=CN2)C(=O)C3=NC(=CS3)C(=O)N	HepG2	Luminescence
WO2021127302A1_P_6	100<EC50≤1000	C1=CC=C2C(=C1)C(=CN2)C(=O)C3=NC(=CS3)C(=O)OCCOCCO	HepG2	Luminescence
WO2021127302A1_P_7	100<EC50≤1000	COC1=CC2=C(C=C1)NC=C2C(=O)C3=NC(=CS3)C(=O)OC	HepG2	Luminescence
WO2021127302A1_P_8	100<EC50≤1000	COC(=O)C1=CSC(=N1)/C(=N\O)/C2=CNC3=CC=CC=C32	HepG2	Luminescence
WO2021127302A1_P_9	100<EC50≤1000	C1=CC=C2C(=C1)C(=CN2)C(=O)C3=NC(=CS3)C(=O)OCCO	HepG2	Luminescence
WO2021127302A1_P_10	100<EC50≤1000	COC(=O)C1=CSC(=N1)/C(=N/OC)/C2=CNC3=CC=CC=C32	HepG2	Luminescence
WO2021127302A1_P_14	>1000	COC(=O)C1=CSC(=N1)C(C2=CNC3=CC=CC=C32)O	HepG2	Luminescence
WO2021127302A1_P_16	>1000	CN1C=C(C2=CC=CC=C21)C(=O)C3=NC(=CS3)C(=O)OC	HepG2	Luminescence
WO2021127302A1_P_17	>1000	COC(=O)C1=CSC(=N1)C(=O)C2=NNC3=CC=CC=C32	HepG2	Luminescence
WO2021127302A1_P_18	>1000	COC(=O)C1=CSC(=N1)C(=O)C2=CNC3=C2N=CC=C3	HepG2	Luminescence
WO2021127302A1_P_19	>1000	COC(=O)C1=COC(=N1)C(=O)C2=CNC3=CC=CC=C32	HepG2	Luminescence
CHEMBL1614450_CHEMBL1488455	860.52	O=C(NC(=S)Nc1ccc(F)c(Cl)c1)C1CC1	HepG2	Luminescence
CHEMBL1614450_CHEMBL1518278	2907	COc1ccccc1C(=O)Nc1ccc(N2CCCCC2)cc1	HepG2	Luminescence
CHEMBL1614450_CHEMBL1537068	6771	Cc1ccc[n+](CC(=O)c2ccc(Br)cc2)c1C.[Br-]	HepG2	Luminescence
CHEMBL1614450_CHEMBL1596262	3380	CCCNc1nc(Cl)nc(Nc2ccc(Cl)cc2)n1	HepG2	Luminescence
CHEMBL1614450_CHEMBL1964748	5665	O=C(N/N=C/c1c[nH]c2ccccc12)C1COc2ccccc2O1	HepG2	Luminescence
CHEMBL1614450_CHEMBL1579318	2168	CCOc1ccc(NC(=O)c2cc3ccccc3cc2OC)cc1	HepG2	Luminescence
CHEMBL1614450_CHEMBL1554350	4217	Cc1ccc(C)c2sc(NC(=O)C3CC3)nc12	HepG2	Luminescence
CHEMBL1614450_CHEMBL532504	12097	Cc1nc(NC2=NCN(CCCN3CCOCC3)CN2)nc2c(C)cccc12	HepG2	Luminescence
CHEMBL1614450_CHEMBL1375468	3653	Cc1ccc(N=C(S)c2nc3ccccc3[nH]2)c(C)c1	HepG2	Luminescence
CHEMBL1614450_CHEMBL1331513	2803	O=C(NC1CCCC1)c1cc2c(ccc3ccccc32)o1	HepG2	Luminescence
CHEMBL1614450_CHEMBL1561576	2674	O=[N+]([O-])c1cc(-c2nc(-c3ccncc3)no2)cc([N+](=O)[O-])c1	HepG2	Luminescence
CHEMBL1614450_CHEMBL1481360	3246	CCCCc1cc2c(c(NC(C)=O)n1)c(=O)oc1ccccc12	HepG2	Luminescence
CHEMBL1614450_CHEMBL3193884	544.01	C#CCn1cc(/C=N/NC(=O)c2cc3ccccc3o2)c2ccccc21	HepG2	Luminescence
CHEMBL1614450_CHEMBL3198275	6712	O=C(N/N=C/c1ccc(-c2ccccc2[N+](=O)[O-])o1)c1cncc(Br)c1	HepG2	Luminescence
CHEMBL1614450_CHEMBL1383970	1537	Cc1csc(SCC(=O)Nc2ccc(Cl)cn2)n1	HepG2	Luminescence
CHEMBL1614450_CHEMBL1425667	1483	[O-][n+]1onc2c3cc(-c4ccccc4)nnc3ccc21	HepG2	Luminescence
CHEMBL1614450_CHEMBL1483899	5719	COc1ccc(-c2oc3ccc(N4CCOCC4)cc3c2C#Cc2ccc(N)cc2)cc1	HepG2	Luminescence
CHEMBL1614450_CHEMBL1506607	2578	O=C(Nc1cccc(-c2nc3cc(Cl)ccc3o2)c1)C1CCCO1	HepG2	Luminescence
CHEMBL1614450_CHEMBL1445852	1854	CCC(=O)Nc1cc(OC)c(NC(=O)c2ccccc2)cc1OC	HepG2	Luminescence
CHEMBL1614450_CHEMBL1491587	1739	Cc1ccccc1-c1nc(-c2cccnc2)no1	HepG2	Luminescence
CHEMBL1614450_CHEMBL1501549	1288	O=[N+]([O-])c1cnc(Nc2ccc(Cl)cn2)c([N+](=O)[O-])c1	HepG2	Luminescence
CHEMBL1614450_CHEMBL1344938	1088	CC(=O)Nc1cccc2c1C(=O)N(c1ccc(C)cc1)C2=O	HepG2	Luminescence
CHEMBL1614450_CHEMBL1402878	4890	O=C(Nc1ccccc1OC(=O)c1ccc(Cl)cc1)c1ccc(Cl)cc1	HepG2	Luminescence
CHEMBL1614450_CHEMBL1427162	5222	CCCc1nn(C)c(C(=O)Nc2cccc3ccccc23)c1Cl	HepG2	Luminescence
CHEMBL1614450_CHEMBL1430231	350.94	Cc1nc(N)nc(Nc2ccc(Cl)cc2)c1Br	HepG2	Luminescence
CHEMBL1614450_CHEMBL1509099	6126	CCOCCc1nnc(NC(=O)c2ccc(OC)c(OC)c2)s1	HepG2	Luminescence
CHEMBL1614450_CHEMBL1393674	994	Cc1cc(C)n2cc(-c3ccc(Cl)cc3)c(C(=O)O)c2n1	HepG2	Luminescence
CHEMBL1614450_CHEMBL2037345	3462	COc1ccc(/C=N/Nc2nc3ccccc3[nH]2)cc1OC	HepG2	Luminescence
CHEMBL1614450_CHEMBL1578889	4224	CCOCC(=O)Nc1cccc(-c2nc3cccnc3s2)c1C	HepG2	Luminescence
CHEMBL1614450_CHEMBL1516375	373.01	NNc1nc(O)c2c3c(sc2n1)-c1ccccc1CC3	HepG2	Luminescence
CHEMBL1614450_CHEMBL1319897	25294	O=C(Nc1ccc2c(c1)OCO2)c1ccncc1	HepG2	Luminescence
CHEMBL1614450_CHEMBL1213905	3777	COc1ccc(NC(=O)c2ccc(C)cc2)c(OC)c1	HepG2	Luminescence
CHEMBL1614450_CHEMBL3192787	5478	COc1ccc(/C=N/NC(=O)c2cccc(NC(=O)c3ccc(F)cc3)c2)c(C(=O)O)c1OC	HepG2	Luminescence
CHEMBL1614450_CHEMBL1404230	3950	COc1ccc(C)cc1N=C(N)Nc1nc(C)cc(C)n1	HepG2	Luminescence
CHEMBL1614450_CHEMBL1545718	1469	COc1cc2c(cc1NC(=O)Nc1ccc(C)cc1)oc1ccccc12	HepG2	Luminescence
CHEMBL1614450_CHEMBL1545746	4119	NC(=O)c1oc2ccccc2c1NC(=O)c1ccc(F)cc1	HepG2	Luminescence
CHEMBL1614450_CHEMBL1535518	10579	CC(=O)Nc1cccc(OCC(=O)Nc2ccc(F)cc2)c1	HepG2	Luminescence
CHEMBL1614450_CHEMBL1510252	3018	COC(=O)c1cc(C(=O)Nc2nnc(C3CC3)s2)cc([N+](=O)[O-])c1	HepG2	Luminescence
CHEMBL1614450_CHEMBL232148	237.15	NS(=O)(=O)c1ccc(-c2ccc(/C=C3\SC(=O)NC3=O)o2)cc1	HepG2	Luminescence
CHEMBL1614450_CHEMBL1551329	583.2	O=C(Nc1cccc(Cl)c1)c1cccnn1	HepG2	Luminescence
CHEMBL1614450_CHEMBL1605416	12034	Cc1csc(NC(=O)CSc2ccc3nnc(-c4ccncc4)n3n2)n1	HepG2	Luminescence
CHEMBL1614450_CHEMBL1576542	6546	N#C/C(=C/c1ccccc1)c1nn(CCO)c(N)c1C#N	HepG2	Luminescence
CHEMBL1614450_CHEMBL3190491	12291	Oc1oc(-c2ccccc2)nc1/C=N/c1nccs1	HepG2	Luminescence
CHEMBL1614450_CHEMBL3194048	4760	CCOc1ccc(/C=N/n2cc(-c3ccccc3)nc2S)cc1	HepG2	Luminescence
CHEMBL1614450_CHEMBL1300615	2208	CCOc1ccccc1NC(=O)c1ccc2nccnc2c1	HepG2	Luminescence
CHEMBL1614450_CHEMBL1489187	2630	CCOc1ccc(-c2cc(C)n3nc(C(N)=O)cc3n2)cc1	HepG2	Luminescence
CHEMBL1614450_CHEMBL1600434	6261	COCC(=O)Nc1nnc(-c2cccs2)s1	HepG2	Luminescence
CHEMBL1614450_CHEMBL1303938	7752	Cc1ccc(-n2c(=O)[nH]cc(C(=O)Nc3ccc4c(c3)OCO4)c2=O)cc1C	HepG2	Luminescence
CHEMBL1614450_CHEMBL1542516	1364	Cc1ccc(Nc2ncccc2C(N)=O)cc1	HepG2	Luminescence
CHEMBL1614450_CHEMBL1577852	2615	O=C(CN1CCOCC1)Nc1nc2ccc([N+](=O)[O-])cc2s1	HepG2	Luminescence
CHEMBL1614450_CHEMBL1459296	1142	Brc1ccc2ncnc(Nc3ccc(N4CCOCC4)cc3)c2c1	HepG2	Luminescence
CHEMBL1614450_CHEMBL1481388	3582	Cl.Nc1cccc(Nc2ncnc3ccccc23)c1	HepG2	Luminescence
CHEMBL1614450_CHEMBL1369106	1200	COc1ccccc1Nc1nc(NCCO)nc(N)c1[N+](=O)[O-]	HepG2	Luminescence
CHEMBL1614450_CHEMBL1398824	3408	O=C(/C=C\c1cccs1)c1c(O)ccc2ccc(=O)oc12	HepG2	Luminescence
CHEMBL1614450_CHEMBL1340000	5438	COc1cc2nc(-c3cccc(F)c3)cc(O)c2cc1OC	HepG2	Luminescence
CHEMBL1614450_CHEMBL1533640	733.46	Cc1nnc(N2C(=O)c3cccc4c([N+](=O)[O-])ccc(c34)C2=O)s1	HepG2	Luminescence
CHEMBL1614450_CHEMBL1567449	2252	COc1ccccc1NC(=O)Nc1cccnc1	HepG2	Luminescence
CHEMBL1614450_CHEMBL1337776	3574	COc1cccc(C(=O)O/N=C(\N)c2ccc([N+](=O)[O-])cc2)c1	HepG2	Luminescence
CHEMBL1614450_CHEMBL1544647	482.93	CN1CCN(CCCNC(=O)c2cc3c(-c4ccc(Cl)cc4)nn(C)c3s2)CC1	HepG2	Luminescence
CHEMBL1614450_CHEMBL1372374	195.21	COc1ccccc1NC(=O)c1ccc2c(c1)nnn2C	HepG2	Luminescence
CHEMBL1614450_CHEMBL1484640	2178	COC(=O)c1ccccc1NC(=O)Cn1ccnc1	HepG2	Luminescence
CHEMBL1614450_CHEMBL448245	1804	CC(=O)Nc1cc(-c2ccc(Cl)cc2)n[nH]1	HepG2	Luminescence
CHEMBL1614450_CHEMBL1509929	393.66	COc1cc2ccccc2cc1C(=O)Nc1ccc(C)cc1	HepG2	Luminescence
CHEMBL1614450_CHEMBL1432238	3471	COc1ccc(N2CCN(c3cc(C)c4ccc(O)cc4n3)CC2)cc1	HepG2	Luminescence
CHEMBL1614450_CHEMBL1382475	1661	CC(=O)c1ccc(NC(=O)c2cc(Cl)nc3ccccc23)cc1	HepG2	Luminescence
CHEMBL1614450_CHEMBL1485041	12542	Nc1[nH]ncc1C(=O)Nc1cccc(C(F)(F)F)c1	HepG2	Luminescence
CHEMBL1614450_CHEMBL26138	3343	Cn1c(=O)c2c(nc(/C=C/c3cccc(Cl)c3)n2C)n(C)c1=O	HepG2	Luminescence
CHEMBL1614450_CHEMBL1520832	22.2	CSc1ncc(C(=O)Nc2ccc(Cl)cc2)c(C)n1	HepG2	Luminescence
CHEMBL1614450_CHEMBL1336615	5111	O=c1nc(Nc2ccc(Br)cc2)sc2ccc([N+](=O)[O-])cc12	HepG2	Luminescence
CHEMBL1614450_CHEMBL3213524	5460	C/C(=N\NC(=O)c1cccnc1)c1ccc(-n2ccnc2)cc1	HepG2	Luminescence
CHEMBL1614450_CHEMBL1527352	1004	Cc1ccc2c(c1)c1nc3ccccc3nc1n2C	HepG2	Luminescence
CHEMBL1614450_CHEMBL2006030	1118	CCN(/N=C/c1ccc(Cl)cc1)c1cc(=O)n(C)c(=O)[nH]1	HepG2	Luminescence
CHEMBL1614450_CHEMBL3195512	5214	O=C(N/N=C/c1ccco1)c1ccc(C(=O)N/N=C/c2ccco2)o1	HepG2	Luminescence
CHEMBL1614450_CHEMBL1324157	10950	COc1ccccc1-c1nnc(NC(C)=O)s1	HepG2	Luminescence
CHEMBL1614450_CHEMBL1600251	9355	Cc1cc(C)nc(Nc2ncc(O)n2-c2ccccc2)n1	HepG2	Luminescence
CHEMBL1614450_CHEMBL1601528	3405	O=C(Nc1cccc(Cl)c1)c1ccc(O)nn1	HepG2	Luminescence
CHEMBL1614450_CHEMBL1392445	1218	O=C1c2ccccc2-c2nc3ccccc3nc21	HepG2	Luminescence
CHEMBL1614450_CHEMBL1386446	844.89	CN(C)c1nc(N)nc(-c2nc3ccccc3s2)n1	HepG2	Luminescence
CHEMBL1614450_CHEMBL3213880	8496	Cc1cc(O)nc(N/N=C/c2ccc(Br)s2)n1	HepG2	Luminescence
CHEMBL1614450_CHEMBL1427854	5872	Cc1cnc(NC(=O)c2c(Cl)cnn2C)s1	HepG2	Luminescence
CHEMBL1614450_CHEMBL1506957	476.31	Cc1ccc2cc3c(NC(=O)CC(C)C)nn(C)c3nc2c1	HepG2	Luminescence
CHEMBL1614450_CHEMBL1569192	1466	CCOC(=O)Cc1cc(-c2ccc(O)cc2)nc2ccc3ccccc3c12	HepG2	Luminescence
CHEMBL1614450_CHEMBL1413196	965	COc1ccc(NC(=O)c2cccc3c(Br)cccc23)cc1	HepG2	Luminescence
CHEMBL1614450_CHEMBL1487460	286.1	Nc1cc2c3c(cccc3c1)C(=O)N(CCN1CCCC1)C2=O	HepG2	Luminescence
CHEMBL1614450_CHEMBL1421125	1208	Cc1ccc(-c2cc(-c3cccs3)[nH]n2)c(O)c1	HepG2	Luminescence
CHEMBL1614450_CHEMBL1529540	458.05	CCCC(=O)Nc1nn(C)c2nc3cc(C)ccc3cc12	HepG2	Luminescence
CHEMBL1614450_CHEMBL1557667	856.5	Cn1c(N)c(C(=O)Nc2ccccc2F)sc1=S	HepG2	Luminescence
CHEMBL1614450_CHEMBL1373822	1578	Clc1ccc(Nc2nc(-c3cccs3)cs2)nc1	HepG2	Luminescence
CHEMBL1614450_CHEMBL1462325	68.63	COc1ccccc1NC(=O)c1ccc(C(=O)Nc2ccccc2OC)nc1	HepG2	Luminescence
CHEMBL1614450_CHEMBL400585	4820	O=C(O)COn1c(-c2ccccc2)nc2ccc([N+](=O)[O-])cc21	HepG2	Luminescence
CHEMBL1614450_CHEMBL597452	116.66	Cc1cc(Nc2ccc(Br)cc2)n2nc(C)nc2n1	HepG2	Luminescence
CHEMBL1614450_CHEMBL1414242	2814	COc1ccc(Cl)cc1C(=O)Nc1ccc(N(C)C(C)=O)cc1	HepG2	Luminescence
CHEMBL1614450_CHEMBL295786	814.96	CN(C)CCCN1C(=O)c2cccc3cccc(c23)C1=O	HepG2	Luminescence
CHEMBL1614450_CHEMBL1577703	1173	Cc1c(-c2cc[nH]n2)cc(NC(=O)c2ccc(Cl)cc2)c(=O)n1N	HepG2	Luminescence
CHEMBL1614450_CHEMBL1613234	3298	Nc1c(C(=O)c2ccc(Br)cc2)oc2ccccc12	HepG2	Luminescence
CHEMBL1614450_CHEMBL3192859	6163	COc1cc(/C=N/NC(=O)c2cccnc2)cc2c1OCO2	HepG2	Luminescence
CHEMBL1614450_CHEMBL1318995	1756	COc1ccc(C(=O)Nc2cc(OC)c(NC(=O)c3ccco3)cc2OC)cc1	HepG2	Luminescence
CHEMBL1614450_CHEMBL1369293	1851	O=C(Nc1ccon1)c1cnc2sccn2c1=O	HepG2	Luminescence
CHEMBL1614450_CHEMBL1303116	7434	CCOC(=O)c1oc2ccccc2c1N	HepG2	Luminescence
CHEMBL1614450_CHEMBL1486581	4466	CCC(=O)NC(=S)Nc1ccc(NC(=O)c2ccco2)c(Cl)c1	HepG2	Luminescence
CHEMBL1614450_CHEMBL1383935	910	Cn1c(C(=O)N2CCC(C(N)=O)CC2)cc2cc(Cl)ccc21	HepG2	Luminescence
CHEMBL1614450_CHEMBL3214386	4707	C/C(=N/Nc1ccc(F)cc1)c1ccc(Cl)s1	HepG2	Luminescence
CHEMBL1614450_CHEMBL1430347	2828	[O-][n+]1onc2c1CCc1nnc(-c3ccccc3)cc1-2	HepG2	Luminescence
CHEMBL1614450_CHEMBL1346834	1575	Cc1nc(Cl)sc1C(=O)Nc1ccc(C(F)(F)F)cc1	HepG2	Luminescence
CHEMBL1614450_CHEMBL1307677	6465	CC(=O)c1noc(C)c1C(=O)Nc1nccs1	HepG2	Luminescence
CHEMBL1614450_CHEMBL2004756	5615	COc1cc(/C=N/NC(=O)c2cccc(NC(=O)c3ccccc3)c2)ccc1O	HepG2	Luminescence
CHEMBL1614450_CHEMBL3189738	1443	Cc1ccc(/C=N/n2cc(-c3ccccc3)nc2S)s1	HepG2	Luminescence
CHEMBL1614450_CHEMBL1476893	3379	O=S(=O)(NNc1ncc(C(F)(F)F)cc1Cl)c1ccc(F)cc1F	HepG2	Luminescence
CHEMBL3825787_CHEMBL3822473	7300	COc1cccc(-c2nc(OC)c3ccccc3n2)c1	HepG2	Luminescence
CHEMBL3825787_CHEMBL3823873	630	COc1cccc(-c2nc3ccccc3c(=S)[nH]2)c1	HepG2	Luminescence
CHEMBL3825787_CHEMBL3822867	2300	COc1cccc(-c2nc(SC)c3ccccc3n2)c1	HepG2	Luminescence
CHEMBL3825787_CHEMBL40583	490	Cc1ccc2cc3c(ccc4ccccc43)c3c2c1CC3	HepG2	Luminescence
CHEMBL4711205_CHEMBL4798147	52030	COc1ccc(C(O)(c2ccc(C(F)(F)F)cc2)c2ccccn2)cc1	HepG2	Luminescence
CHEMBL4711205_CHEMBL4760226	19880	COc1ccc(C(O)(c2ccccn2)c2ccc3ccccc3n2)cc1	HepG2	Luminescence
CHEMBL4711205_CHEMBL4756642	21720	COc1ccc(C(c2ccccn2)c2c[nH]c3ccccc23)cc1	HepG2	Luminescence
CHEMBL4711205_CHEMBL4749256	13160	Oc1ccc(C(c2ccccn2)c2cccs2)cc1	HepG2	Luminescence
CHEMBL4711205_CHEMBL4756836	53620	COc1ccc(C(c2ccccn2)c2c(O)ccc3ccccc23)cc1	HepG2	Luminescence
CHEMBL4711205_CHEMBL4747529	27860	CC(=O)Oc1ccc(C(c2ccccn2)c2c[nH]c3ccccc23)cc1	HepG2	Luminescence
CHEMBL5158491_CHEMBL5183167	1185	Fc1ccc(-c2nc3ccc(Br)cn3n2)cc1	HepG2	Luminescence
CHEMBL5158491_CHEMBL5195658	271	[O-][n+]1c(-c2ccc(Br)cc2)nc2cc(Cl)ccn21	HepG2	Luminescence
CHEMBL5158491_CHEMBL5207451	83	[O-][n+]1c(-c2ccc(Br)cc2)nc2cc(F)ccn21	HepG2	Luminescence
CHEMBL5158491_CHEMBL5195426	62	[O-][n+]1c(-c2ccc(Br)cc2)nc2cc(Br)ccn21	HepG2	Luminescence
CHEMBL5158491_CHEMBL5183442	77	N#Cc1ccc2nc(-c3ccc(Br)cc3)[n+]([O-])n2c1	HepG2	Luminescence
CHEMBL5158491_CHEMBL5194336	0.44	FC(F)(F)c1ccc(-c2nc3ccc(Br)cn3n2)cc1	HepG2	Luminescence
CHEMBL5158491_CHEMBL5181725	0.83	Clc1ccc(-c2nc3ccc(Br)cn3n2)cc1	HepG2	Luminescence
CHEMBL5158491_CHEMBL5197557	625	Brc1ccc(-c2nc3cc(Br)ccn3n2)cc1	HepG2	Luminescence
CHEMBL5158491_CHEMBL5172120	759	[O-][n+]1c(-c2ccc(Br)cc2)nc2ccc(C(F)(F)F)cn21	HepG2	Luminescence
CHEMBL5158491_CHEMBL5196709	2430	Brc1ccc2nc(-c3ccccc3Br)nn2c1	HepG2	Luminescence
CHEMBL5158491_CHEMBL5198934	23	N#Cc1ccc2nc(-c3ccc(Br)cc3)nn2c1	HepG2	Luminescence
CHEMBL5158491_CHEMBL5196574	658	Fc1ccc2nc(-c3ccc(Br)cc3)nn2c1	HepG2	Luminescence
CHEMBL5158491_CHEMBL5181229	3330	[O-][n+]1c(-c2ccc(Cl)cc2)nc2ccccn21	HepG2	Luminescence
CHEMBL5158491_CHEMBL5021347	0.34	[O-][n+]1c(-c2ccc(Br)cc2)nc2ccc(Cl)cn21	HepG2	Luminescence
CHEMBL5158491_CHEMBL5206725	842	Cc1ccc2nc(-c3ccc(Br)cc3)[n+]([O-])n2c1	HepG2	Luminescence
CHEMBL5158491_CHEMBL5199691	9.6	Brc1cccc(-c2nc3ccc(Br)cn3n2)c1	HepG2	Luminescence
CHEMBL5158491_CHEMBL5203882	0.03	Brc1ccc(-c2nc3ccc(Br)cn3n2)cc1	HepG2	Luminescence
CHEMBL5158491_CHEMBL5172858	2500	[O-][n+]1c(-c2ccc(Br)cc2)nc2ccccn21	HepG2	Luminescence
CHEMBL5158491_CHEMBL5194855	205	[O-][n+]1c(-c2ccc(Br)cc2)nc2cccc(Br)n21	HepG2	Luminescence
CHEMBL5158491_CHEMBL5190861	0.27	[O-][n+]1c(-c2ccc(Br)cc2)nc2ccc(Br)cn21	HepG2	Luminescence
CHEMBL5158491_CHEMBL5190444	1093	[O-][n+]1c(-c2ccc(Br)cc2)nc2ccc(F)cn21	HepG2	Luminescence
CHEMBL5158491_CHEMBL5208085	374	[O-][n+]1c(-c2ccc(Br)cc2)nc2c(Br)cccn21	HepG2	Luminescence
CHEMBL5158491_CHEMBL5174957	4660	[O-][n+]1c(-c2ccncc2)nc2ccccn21	HepG2	Luminescence
CHEMBL5158491_CHEMBL259571_Tapinarof	27.34	CC(C)c1c(O)cc(/C=C/c2ccccc2)cc1O	HepG2	Luminescence
CHEMBL5158491_CHEMBL5193339	1895	Cc1ccc(-c2nc3ccc(Br)cn3n2)cc1	HepG2	Luminescence
CHEMBL5158491_CHEMBL5207284	625	Brc1ccc(-c2nc3cccc(Br)n3n2)cc1	HepG2	Luminescence
CHEMBL5158491_CHEMBL5173018	156	Clc1ccc2nc(-c3ccc(Br)cc3)nn2c1	HepG2	Luminescence
CHEMBL5158491_CHEMBL5203209	172	Brc1ccc(-c2nc3c(Br)cccn3n2)cc1	HepG2	Luminescence
PubChem_624401_1475595	0.51344	CC1=C(C=C(C(=O)N1N)NC(=O)C2=CC=C(C=C2)Cl)C3=CC=NN3	HepG2	Luminescence
PubChem_624401_781217	0.25	CC1=CC(=C(C=C1)C2=CC(=NN2)C3=CC=C(C=C3)F)O	HepG2	Luminescence
PubChem_624401_775998	0.65	CC1=CC(=C(C=C1)C2=CC(=NN2)C3=CC(=CC=C3)F)O	HepG2	Luminescence
PubChem_624401_759805	4	CC1=CC(=C(C=C1)C2=CC(=NN2)C3=CC=C(C=C3)Cl)O	HepG2	Luminescence
CHEMBL5250021_CHEMBL4764225	2.5	C1=CC=C2C(=C1)C(=CN2)C(=O)C3=CC=CC(=N3)C#N	HepG2	Luminescence
CHEMBL5250021_CHEMBL4750416	1.2	C1=CC=C2C(=C1)C(=CN2)C(=O)C3=NC(=CC=C3)C(F)(F)F	HepG2	Luminescence
Chen_2020_BN114	139	COC(=O)C1=CC=CC(=C1)C(=O)C2=NNC3=CC=CC=C32	HepG2	Luminescence
Chen_2020_PY152	351	CN(C)C(=O)C1=CC=CC(=N1)C(=O)C2=CNC3=CC=CC=C32	HepG2	Luminescence
Chen_2020_PY164	1.7	COC(=O)C1=CC=CC(=N1)C(=O)C2=CNC3=C2C=CC(=C3)Cl	HepG2	Luminescence
Grycova_2022_ITE-CO2H	1200	C1=CC=C2C(=C1)C(=CN2)C(=O)C3=NC(=CS3)C(=O)O	HepG2	Luminescence
Grycova_2022_ITE-CH2OH	32	C1=CC=C2C(=C1)C(=CN2)C(=O)C3=NC(=CS3)CO	HepG2	Luminescence
Grycova_2022_ITE-CONHCH3	1.6	CNC(=O)C1=CSC(=N1)C(=O)C2=CNC3=CC=CC=C32	HepG2	Luminescence
Grycova_2022_ITZ-Bn	2200	C1=CC=C(C=C1)CN2C=C(C3=CC=CC=C32)C(=O)C4=NC=CS4	HepG2	Luminescence
Grycova_2022_ITZ-BnOMe	110	COC1=CC=C(C=C1)CN2C=C(C3=CC=CC=C32)C(=O)C4=NC=CS4	HepG2	Luminescence
Grycova_2022_ITZ-BndiOMe	4600	COC1=CC(=CC(=C1)CN2C=C(C3=CC=CC=C32)C(=O)C4=NC=CS4)OC	HepG2	Luminescence
Grycova_2022_ITZ-Bz	32000	C1=CC=C(C=C1)C(=O)N2C=C(C3=CC=CC=C32)C(=O)C4=NC=CS4	HepG2	Luminescence
Grycova_2022_ITZ-Me	13000	CN1C=C(C2=CC=CC=C21)C(=O)C3=NC=CS3	HepG2	Luminescence
Grycova_2022_ITZ-Ac	9300	CC(=O)N1C=C(C2=CC=CC=C21)C(=O)C3=NC=CS3	HepG2	Luminescence
Grycova_2022_ITZ-All	1100	C=CCN1C=C(C2=CC=CC=C21)C(=O)C3=NC=CS3	HepG2	Luminescence
Vrzalova_2022_IND	37600	C1=CC=C2C(=C1)C=CN2	HepG2	Luminescence
Vrzalova_2022_3MI	8400	CC1=CNC2=CC=CC=C12	HepG2	Luminescence
Vrzalova_2022_IAA	21300	C1=CC=C2C(=C1)C(=CN2)CC(=O)[O-]	HepG2	Luminescence
Vrzalova_2022_IAC	8400	C1=CC=C2C(=C1)C(=CN2)/C=C/C(=O)[O-]	HepG2	Luminescence
Vrzalova_2022_IAD	4500	C1=CC=C2C(=C1)C(=CN2)CC(=O)N	HepG2	Luminescence
Vrzalova_2022_ILA	57000	C1=CC=C2C(=C1)C(=CN2)CC(C(=O)O)O	HepG2	Luminescence
Vrzalova_2022_IPA	48100	C1=CC=C2C(=C1)C(=CN2)CCC(=O)[O-]	HepG2	Luminescence
Vrzalova_2022_IPY	24400	C1=CC=C2C(=C1)C(=CN2)CC(=O)C(=O)O	HepG2	Luminescence
Vrzalova_2022_TA	13800	C1=CC=C2C(=C1)C(=CN2)CCN	HepG2	Luminescence
Vrzalova_2022_IA	18900	C1=CC=C2C(=C1)C(=CN2)C=O	HepG2	Luminescence
Vrzalova_2022_IET	23900	C1=CC=C2C(=C1)C(=CN2)CCO	HepG2	Luminescence
CHEMBL1786468_CHEMBL599338	330	O=c1cc(-c2ccccc2F)oc2ccc3ccccc3c12	MCF7	Fluorescence_EROD
CHEMBL1786468_CHEMBL599550	270	COc1ccccc1-c1cc(=O)c2c(ccc3ccccc32)o1	MCF7	Fluorescence_EROD
CHEMBL1786468_CHEMBL600169	200	O=c1cc(-c2c(F)cccc2F)oc2ccc3ccccc3c12	MCF7	Fluorescence_EROD
CHEMBL1786468_CHEMBL599551	450	O=c1cc(-c2ccccn2)oc2ccc3ccccc3c12	MCF7	Fluorescence_EROD
CHEMBL1068662_CHEMBL31184	2700	c1ccc2c(c1)cc1ccc3cccc4ccc2c1c34	MCF7	Fluorescence_EROD
CHEMBL1068662_CHEMBL599552	1700	O=C1/C(=C2\Nc3ccccc3C2=O)Nc2ccccc21	MCF7	Fluorescence_EROD
CHEMBL1068662_CHEMBL26260	1400	O=c1cc(-c2ccccc2)oc2ccc3ccccc3c12	MCF7	Fluorescence_EROD
CHEMBL2395405_CHEMBL299155	300	O=C(O)c1cc(=O)c2ccccc2[nH]1	HepG2	Fluorescence_EROD
CHEMBL3365189_CHEMBL3319502	215	c1ccc2[nH]c(Cc3c[nH]c4ccccc34)cc2c1	HepG2	Fluorescence_EROD
CHEMBL3365189_CHEMBL3319501	55	Cn1cc(Cc2[nH]c3ccccc3c2C=O)c2ccccc21	HepG2	Fluorescence_EROD
CHEMBL3365189_CHEMBL3319499	320	O=Cc1c(Cc2c[nH]c3c(Cl)cccc23)[nH]c2ccccc12	HepG2	Fluorescence_EROD
CHEMBL3365189_CHEMBL3319500	230	COc1ccc2[nH]cc(Cc3[nH]c4ccccc4c3C=O)c2c1	HepG2	Fluorescence_EROD
CHEMBL3365189_CHEMBL3319498	93	O=Cc1c(Cc2c[nH]c3ccc(Cl)cc23)[nH]c2ccccc12	HepG2	Fluorescence_EROD
CHEMBL3365189_CHEMBL3319504	94	COc1ccc2[nH]cc(Cc3cc4ccccc4[nH]3)c2c1	HepG2	Fluorescence_EROD
CHEMBL3365189_CHEMBL3319497	270	O=Cc1c(Cc2c[nH]c3ccccc23)[nH]c2ccccc12	HepG2	Fluorescence_EROD
CHEMBL3365189_CHEMBL3319505	86	Cn1cc(Cc2cc3ccccc3[nH]2)c2ccccc21	HepG2	Fluorescence_EROD
CHEMBL4617427_CHEMBL4646273	0.26	Cn1c2ccccc2c2cc3[nH]c4ccccc4c3c(C=O)c21	HepG2	Fluorescence_EROD
CHEMBL4617427_CHEMBL472031	2.04	O=Cc1c2[nH]c3ccccc3c2cc2[nH]c3ccccc3c12	HepG2	Fluorescence_EROD
WO202014740A1_EROD_164	104.1	CCC(C1=CSC(=N1)C(=O)C2=CNC3=C2C=CC(=C3)F)O	HepG2	Fluorescence_EROD
WO202014740A1_EROD_210	240.5	CCC(O)(CC)c1csc(n1)C(=O)c2c[nH]c3cc(F)ccc23	HepG2	Fluorescence_EROD
WO202014740A1_EROD_215	119	CC(C)(C1=CSC(=N1)C(=O)C2=CNC3=CC=CC=C32)O	HepG2	Fluorescence_EROD
WO202014740A1_EROD_220	371.8	CC(C)(O)c1csc(n1)C(=O)c2c[nH]c3cc(F)ccc23	HepG2	Fluorescence_EROD
WO202014740A1_EROD_221	26.1	OC1(CC1)c2csc(n2)C(=O)c3c[nH]c4cc(F)ccc34	HepG2	Fluorescence_EROD
WO202014740A1_EROD_225	46.8	NC1(CC1)c2csc(n2)C(=O)c3c[nH]c4cc(F)ccc34	HepG2	Fluorescence_EROD
WO202014740A1_EROD_226	24.6	CC(C)(N)c1csc(n1)C(=O)c2c[nH]c3cc(F)ccc23	HepG2	Fluorescence_EROD
WO2023039275A1_70_1	0.304	COc1ccc(NC(=O)C2=Cc3ccccc3N(C)C2=O)cc1	HEK293	Fluorescence_NT
WO2023039275A1_70_2	2.41	CN1C(=O)C(=Cc2ccccc12)C(=O)Nc3ccccc3O	HEK293	Fluorescence_NT
WO2023039275A1_70_3	0.837	COc1ccc(NC(=O)C2=Cc3ccccc3N(C)C2=O)cc1OC	HEK293	Fluorescence_NT
WO2023039275A1_70_4	0.214	CN1C(=O)C(=Cc2ccccc12)C(=O)Nc3ccc(F)cc3	HEK293	Fluorescence_NT
WO2023039275A1_70_5	0.0971	CN1C(=O)C(=Cc2ccccc12)C(=O)Nc3ccc(C)cc3	HEK293	Fluorescence_NT
WO2023039275A1_70_6	5.17	COc1ccc(NC(=O)C2=Cc3ccccc3N(C)C2=O)c(C)c1	HEK293	Fluorescence_NT
WO2023039275A1_70_7	6.13	CN1C(=O)C(=Cc2ccccc12)C(=O)Nc3cc(C)ccn3	HEK293	Fluorescence_NT
WO2023039275A1_70_8	1.12	COc1cccc(NC(=O)C2=Cc3ccccc3N(C)C2=O)c1	HEK293	Fluorescence_NT
WO2023039275A1_70_9	0.613	CN1C(=O)C(=Cc2ccccc12)C(=O)Nc3ccccn3	HEK293	Fluorescence_NT
WO2023039275A1_70_10	0.669	CCOc1cccc(NC(=O)C2=Cc3ccccc3N(C)C2=O)c1	HEK293	Fluorescence_NT
WO2023039275A1_70_11	3.5	CN1C(=O)C(=Cc2ccccc12)C(=O)Nc3ccccc3C	HEK293	Fluorescence_NT
WO2023039275A1_70_12	6.89	CN1C(=O)C(=Cc2ccccc12)C(=O)Nc3ccncc3	HEK293	Fluorescence_NT
WO2023039275A1_70_13	3.72	CN1C(=O)C(=Cc2ccccc12)C(=O)Nc3cccnc3	HEK293	Fluorescence_NT
WO2023039275A1_70_14	0.993	CN1C(=O)C(=Cc2ccccc12)C(=O)Nc3ncc(F)cn3	HEK293	Fluorescence_NT
WO2023039275A1_70_15	14.2	COc1cnc(NC(=O)C2=Cc3ccccc3N(C)C2=O)nc1	HEK293	Fluorescence_NT
WO2023039275A1_70_16	1.09	COc1cnc(NC(=O)C2=Cc3ccccc3N(C)C2=O)cn1	HEK293	Fluorescence_NT
WO2023039275A1_70_17	2.37	CN1C(=O)C(=Cc2ccccc12)C(=O)Nc3ncc(C)cn3	HEK293	Fluorescence_NT
WO2023039275A1_70_18	0.468	CN1C(=O)C(=Cc2cccnc12)C(=O)Nc3ccc(F)cc3	HEK293	Fluorescence_NT
WO2023039275A1_70_19	25.8	CN1C(=O)C(=Cc2ccccc12)C(=O)Nc3cccc(C)n3	HEK293	Fluorescence_NT
WO2023039275A1_70_20	0.675	CN1C(=O)C(=Cc2ccccc12)C(=O)Nc3ccc(C)cn3	HEK293	Fluorescence_NT
WO2023039275A1_70_21	10.8	COc1cccc(NC(=O)C2=Cc3ccccc3N(C)C2=O)n1	HEK293	Fluorescence_NT
WO2023039275A1_70_22	0.389	CN1C(=O)C(=Cc2ccccc12)C(=O)Nc3ccc(F)cn3	HEK293	Fluorescence_NT
WO2023039275A1_70_23	0.601	CN1C(=O)C(=Cc2ccccc12)C(=O)Nc3cccc(F)c3	HEK293	Fluorescence_NT
WO2023039275A1_70_24	7.36	CN1C(=O)C(=Cc2ccccc12)C(=O)Nc3ccc(nc3)C#N	HEK293	Fluorescence_NT
WO2023039275A1_70_25	2.57	COc1ccc(NC(=O)C2=Cc3cccc4CCCN(C2=O)c34)cc1	HEK293	Fluorescence_NT
WO2023039275A1_70_26	0.701	COc1ccc(NC(=O)C2=Cc3cccc4CCN(C2=O)c34)cc1	HEK293	Fluorescence_NT
WO2023039275A1_70_27	10.6	CN1C(=O)C(=Cc2ccccc12)C(=O)Nc3cnn(C)c3	HEK293	Fluorescence_NT
WO2023039275A1_70_28	1.91	CN1C(=O)C(=Cc2ccccc12)C(=O)Nc3ncccc3F	HEK293	Fluorescence_NT
WO2023039275A1_70_29	0.57	Cc1ccc(NC(=O)C2=Cc3cccc4CCN(C2=O)c34)cc1	HEK293	Fluorescence_NT
WO2023039275A1_70_30	0.511	Fc1ccc(NC(=O)C2=Cc3cccc4CCN(C2=O)c34)cc1	HEK293	Fluorescence_NT
WO2023039275A1_70_32	16.4	CN1C(=O)C(=Cc2ccccc12)C(=O)NC34CC(C3)C4	HEK293	Fluorescence_NT
WO2023039275A1_70_33	1.33	FC(F)(F)c1ccc(NC(=O)C2=Cc3cccc4CCN(C2=O)c34)cc1	HEK293	Fluorescence_NT
WO2023039275A1_70_34	9.04	O=C(Nc1ccccc1)C2=Cc3ccccc3NC2=O	HEK293	Fluorescence_NT
WO2023039275A1_70_35	2.29	COc1ccc(NC(=O)C2=Cc3cccnc3N(C)C2=O)cc1	HEK293	Fluorescence_NT
WO2023039275A1_70_36	0.832	COc1ccc(NC(=O)C2=Cc3ccc(Br)cc3N(C)C2=O)cc1	HEK293	Fluorescence_NT
WO2023039275A1_70_37	0.807	Fc1ccc(NC(=O)C2=Cc3cccc4CCN(C2=O)c34)nc1	HEK293	Fluorescence_NT
WO2023039275A1_70_38	6.34	O=C(Nc1ncccn1)C2=Cc3cccc4CCN(C2=O)c34	HEK293	Fluorescence_NT
WO2023039275A1_70_39	3.52	CN1C(=O)C(=Cc2ccccc12)C(=O)Nc3ncccn3	HEK293	Fluorescence_NT
WO2023039275A1_70_40	0.831	CN1C(=O)C(=Cc2ccc(Br)cc12)C(=O)Nc3ccccc3	HEK293	Fluorescence_NT
WO2023039275A1_70_41	6.24	Cc1ccc(NC(=O)C2=Cc3cccc4CCN(C2=O)c34)nc1	HEK293	Fluorescence_NT
WO2023039275A1_70_42	3.96	O=C(Nc1ccccn1)C2=Cc3cccc4CCN(C2=O)c34	HEK293	Fluorescence_NT
WO2023039275A1_70_43	11.5	CN1C(=O)C(=Cc2cccnc12)C(=O)Nc3ccccc3	HEK293	Fluorescence_NT
WO2023039275A1_70_44	0.595	COc1ccc(NC(=O)C2=Cc3ccc(C)cc3N(C)C2=O)cc1	HEK293	Fluorescence_NT
WO2023039275A1_70_45	2.14	COc1ccc(NC(=O)C2=Cc3ccc(cc3N(C)C2=O)C4CC4)cc1	HEK293	Fluorescence_NT
WO2023039275A1_70_46	2.21	CNc1ccc2C=C(C(=O)Nc3ccc(OC)cc3)C(=O)N(C)c2c1	HEK293	Fluorescence_NT
WO2023039275A1_70_47	18	COc1ccc(NC(=O)C2=Cc3ccc(cc3N(C)C2=O)N(C)C)cc1	HEK293	Fluorescence_NT
WO2023039275A1_70_48	21.3	CN(C)CCNc1cccc2N(C)C(=O)C(=Cc12)C(=O)Nc3ccccc3	HEK293	Fluorescence_NT
WO2023039275A1_70_49	9	CN(C)CCNc1ccc2N(C)C(=O)C(=Cc2c1)C(=O)Nc3ccccc3	HEK293	Fluorescence_NT
WO2023039275A1_70_50	26.8	CN(C)CCNc1cccc2C=C(C(=O)Nc3ccccc3)C(=O)N(C)c12	HEK293	Fluorescence_NT
WO2023039275A1_70_51	16.4	CN(C)CCNc1cccc2N(C)C(=O)C(=Cc12)C(=O)Nc3ccc(F)cn3	HEK293	Fluorescence_NT
WO2023039275A1_70_52	20.3	CN(C)CCNc1ccc2N(C)C(=O)C(=Cc2c1)C(=O)Nc3ccc(F)cn3	HEK293	Fluorescence_NT
WO2023039275A1_70_53	16.2	CNCCN(C)C.CN1C(=O)C(=Cc2ccccc12)C(=O)Nc3ccccn3	HEK293	Fluorescence_NT
WO2023039275A1_70_54	18.3	CNCCN(C)C.CN1C(=O)C(=Cc2ccccc12)C(=O)Nc3ncc(cn3)C(F)(F)F	HEK293	Fluorescence_NT
WO2023039275A1_70_55	40.6	CN(C)CCNc1ccc2N(C)C(=O)C(=Cc2c1)C(=O)Nc3ccccn3	HEK293	Fluorescence_NT
WO2023039275A1_70_56	79.2	COc1ccc(NC(=O)C2=Cc3ccc(NCCN(C)C)cc3N(C)C2=O)cc1	HEK293	Fluorescence_NT
WO2023039275A1_70_57	62.8	CN(C)CCNc1cccc2N(C)C(=O)C(=Cc12)C(=O)Nc3ncc(F)cn3	HEK293	Fluorescence_NT
WO2023039275A1_70_58	7.45	CN1C(=O)C(=Cc2cc(OCCO)ccc12)C(=O)Nc3ccccc3	HEK293	Fluorescence_NT
WO2023039275A1_70_59	19.2	CN1C(=O)C(=Cc2cc(OCCO)ccc12)C(=O)Nc3ccccn3	HEK293	Fluorescence_NT
WO2023039275A1_70_60	1.4	CN1C(=O)C(=Cc2c(OCCO)cccc12)C(=O)Nc3ccccc3	HEK293	Fluorescence_NT
WO2023039275A1_70_61	16.1	CN1C(=O)C(=Cc2ccc(OCCO)cc12)C(=O)Nc3ccccc3	HEK293	Fluorescence_NT
WO2023039275A1_70_62	6	CN1C(=O)C(=Cc2cc(NCCO)ccc12)C(=O)Nc3ccccc3	HEK293	Fluorescence_NT
WO2023039275A1_70_63	1.91	CN1C(=O)C(=Cc2c(NCCO)cccc12)C(=O)Nc3ccccc3	HEK293	Fluorescence_NT
WO2023039275A1_70_64	52.9	CN1C(=O)C(=Cc2c(NCCO)cccc12)C(=O)Nc3ncc(F)s3	HEK293	Fluorescence_NT
WO2023039275A1_70_65	6.69	CN1C(=O)C(=Cc2c(NCCO)cccc12)C(=O)Nc3ccccn3	HEK293	Fluorescence_NT
WO2023039275A1_70_66	53.9	CN1C(=O)C(=Cc2cc(NCCO)ccc12)C(=O)Nc3ccc(F)cn3	HEK293	Fluorescence_NT
WO2023039275A1_70_67	1.92	CN1C(=O)C(=Cc2c(NCCO)cccc12)C(=O)Nc3ccc(F)cn3	HEK293	Fluorescence_NT
WO2023039275A1_70_68	81.2	CN1C(=O)C(=Cc2c(NCCO)cccc12)C(=O)Nc3ncc(F)cn3	HEK293	Fluorescence_NT
WO2023039275A1_70_69	6.66	CN1C(=O)C(=Cc2c(NCCO)cccc12)C(=O)Nc3ncc(cn3)C(F)(F)F	HEK293	Fluorescence_NT
WO2023039275A1_70_70	15.1	CN1C(=O)C(=Cc2ccc(NCCO)cc12)C(=O)Nc3ccccc3	HEK293	Fluorescence_NT
WO2023039278A1_115_1	9.78	CC1CCC2=C1C=C(C(=O)Nc3ncc(F)cn3)C(=O)N2C	HEK293	Fluorescence_NT
WO2023039278A1_115_2	9.78	CC1CCC2=C1C=C(C(=O)Nc3ccc(F)cn3)C(=O)N2C	HEK293	Fluorescence_NT
WO2023039278A1_115_3	0.34	CC1CCC2=C1C=C(C(=O)Nc3ncc(F)s3)C(=O)N2C	HEK293	Fluorescence_NT
WO2023039278A1_115_4	1.82	CC1CCC2=C1C=C(C(=O)Nc3ccc(cn3)C(F)(F)F)C(=O)N2C	HEK293	Fluorescence_NT
WO2023039278A1_115_5	16.9	CC1CCC2=C1C=C(C(=O)Nc3ncccc3F)C(=O)N2C	HEK293	Fluorescence_NT
WO2023039278A1_115_6	4.57	CC1CCC2=C1C=C(C(=O)Nc3ccc(nc3)C(F)(F)F)C(=O)N2C	HEK293	Fluorescence_NT
WO2023039278A1_115_7	8.26	CC1CCC2=C1C=C(C(=O)Nc3nccc(n3)C(F)(F)F)C(=O)N2C	HEK293	Fluorescence_NT
WO2023039278A1_115_8	1.42	CC1CCC2=C1C=C(C(=O)Nc3ncc(cn3)C(F)(F)F)C(=O)N2C	HEK293	Fluorescence_NT
WO2023039278A1_115_9	191	CC1CCC2=C1C=C(C(=O)NC3CCCC3)C(=O)N2C	HEK293	Fluorescence_NT
WO2023039278A1_115_14	26.8	CN1C2=C(C=C(C(=O)Nc3ncc(F)cn3)C1=O)C(C)(C)CC2	HEK293	Fluorescence_NT
WO2023039278A1_115_15	1.93	CC1CCC2=C1C=C(C(=O)Nc3nccs3)C(=O)N2C	HEK293	Fluorescence_NT
WO2023039278A1_115_26	2.87	CC1CCC2=C1C(=C(C(=O)Nc3ccc(F)cn3)C(=O)N2C)O	HEK293	Fluorescence_NT
WO2023039278A1_115_27	6.41	COc1cnc(NC(=O)C2=C(O)C3=C(CCC3C)N(C)C2=O)nc1	HEK293	Fluorescence_NT
WO2023039278A1_115_28	3.68	CC1CCC2=C1C(=C(C(=O)Nc3ccc(nc3)C(F)(F)F)C(=O)N2C)O	HEK293	Fluorescence_NT
WO2023039278A1_115_29	2.23	CC1CCC2=C1C(=C(C(=O)Nc3ncccc3F)C(=O)N2C)O	HEK293	Fluorescence_NT
WO2023039278A1_115_30	1.62	CC1CCC2=C1C(=C(C(=O)Nc3ncc(F)cn3)C(=O)N2C)O	HEK293	Fluorescence_NT
WO2023039278A1_115_31	2.4	CC1CCC2=C1C(=C(C(=O)Nc3nccc(n3)C(F)(F)F)C(=O)N2C)O	HEK293	Fluorescence_NT
WO2023039278A1_115_32	0.845	CC1CCC2=C1C(=C(C(=O)Nc3ncc(cn3)C(F)(F)F)C(=O)N2C)O	HEK293	Fluorescence_NT
WO2023039278A1_115_33	2.64	CC1CCC2=C1C(=C(C(=O)Nc3ccc(cn3)C(F)(F)F)C(=O)N2C)O	HEK293	Fluorescence_NT
WO2023039278A1_115_42	9.41	CN1C2=C(CC(C)(C)C2)C(=C(C(=O)Nc3ccccn3)C1=O)O	HEK293	Fluorescence_NT
WO2023039278A1_115_43	0.973	CN1C2=C(C(=C(C(=O)Nc3ncc(F)cn3)C1=O)O)C(C)(C)CC2	HEK293	Fluorescence_NT
WO2023039278A1_115_44	2.38	CN1C2=C(C(=C(C(=O)Nc3ccc(F)cn3)C1=O)O)C(C)(C)CC2	HEK293	Fluorescence_NT
WO2023039278A1_115_45	16.2	CN1C2=C(CC(C)(C)C2)C=C(C(=O)Nc3ccccn3)C1=O	HEK293	Fluorescence_NT
WO2023039278A1_115_46	31.5	CN1C2=C(C=C(C(=O)Nc3ncccn3)C1=O)C(C)(C)CC2	HEK293	Fluorescence_NT
WO2023039278A1_115_47	0.803	CN1C2=C(CC(C)(C)C2)C=C(C(=O)Nc3ccccc3)C1=O	HEK293	Fluorescence_NT
WO2023039278A1_115_48	11.3	CN1C2=C(CC(C)(C)C2)C=C(C(=O)Nc3ccc(F)cn3)C1=O	HEK293	Fluorescence_NT
WO2023039278A1_115_49	2.03	CN1C2=C(CC(C)(C)CC2)C=C(C(=O)Nc3ccc(F)cn3)C1=O	HEK293	Fluorescence_NT
WO2023039278A1_115_50	8.27	CN1C2=C(CC(C)(C)CC2)C=C(C(=O)Nc3ccc4nc(C)oc4c3)C1=O	HEK293	Fluorescence_NT
WO2023039278A1_115_51	4.35	CN1C2=C(COC(C)(C)C2)C=C(C(=O)Nc3ccccc3)C1=O	HEK293	Fluorescence_NT
WO2023039278A1_115_52	6.4	CC1CCC2=C1N(C)C(=O)C(=C2)C(=O)Nc3ccccc3	HEK293	Fluorescence_NT
WO2023039278A1_115_53	0.607	CC1CCCC2=C1C=C(C(=O)Nc3ccccc3)C(=O)N2C	HEK293	Fluorescence_NT
WO2023039278A1_115_76	1.12	CC1CCC2=C(C1)C=C(C(=O)Nc3ccccc3)C(=O)N2C	HEK293	Fluorescence_NT
WO2023039278A1_115_79	20.3	CC1CC2=C(C1)N(C)C(=O)C(=C2)C(=O)Nc3ncccn3	HEK293	Fluorescence_NT
WO2023039278A1_115_81	0.574	CC1CC2=C(C1)N(C)C(=O)C(=C2)C(=O)Nc3ccccc3	HEK293	Fluorescence_NT
WO2023039278A1_115_103	27	CN1C2=C(CCCC2)C=C(C(=O)Nc3ncccn3)C1=O	HEK293	Fluorescence_NT
WO2023039278A1_115_104	0.502	CN1C2=C(CCCC2)C=C(C(=O)Nc3ccccc3)C1=O	HEK293	Fluorescence_NT
WO2023039278A1_115_105	0.64	CN1C2=C(CC(C)(C)CC2)C=C(C(=O)Nc3ccccc3)C1=O	HEK293	Fluorescence_NT
WO2023039278A1_115_106	25.9	CN1C2=C(COCC2)C=C(C(=O)Nc3ccccc3)C1=O	HEK293	Fluorescence_NT
WO2023039278A1_115_107	108	CCN1CCC2=C(C1)C=C(C(=O)Nc3ccccc3)C(=O)N2C	HEK293	Fluorescence_NT
WO2023039278A1_115_108	2.5	CN1C2=C(CCC2)C=C(C(=O)Nc3ccccc3)C1=O	HEK293	Fluorescence_NT
WO2023039278A1_115_109	1.04	CN1C2=C(CCCCC2)C=C(C(=O)Nc3ccccc3)C1=O	HEK293	Fluorescence_NT
WO2023039278A1_115_110	2.27	CN1C2=C(CC(C)(C)CC2)C(=C(C(=O)Nc3ccccc3)C1=O)O	HEK293	Fluorescence_NT
WO2023039278A1_115_111	10.3	CC(C)CCNC(=O)C1=C(O)C2=C(CCCC2)N(C)C1=O	HEK293	Fluorescence_NT
WO2024097606A1_34_1	0.635	Fc1cccc2c(n[nH]c12)C(=O)N3CCNc4ccncc4C3	HEK293	Fluorescence_NT
WO2024097606A1_34_2	0.227	Fc1cccc2c(n[nH]c12)C(=O)N3CCOc4ccccc4C3	HEK293	Fluorescence_NT
WO2024097606A1_34_3	0.237	O=C(N1CCOc2ccncc2C1)c3n[nH]c4ccccc34	HEK293	Fluorescence_NT
WO2024097606A1_34_4	0.279	Fc1ccc2[nH]nc(C(=O)N3CCOc4ccncc4C3)c2c1	HEK293	Fluorescence_NT
WO2024097606A1_34_5	0.283	Fc1cccc2c(n[nH]c12)C(=O)N3CCNc4ccccc4C3	HEK293	Fluorescence_NT
WO2024097606A1_34_6	0.316	Fc1cccc2CN(CCNc12)C(=O)c3n[nH]c4ccccc34	HEK293	Fluorescence_NT
WO2024097606A1_34_7	0.412	C1COC2=CC=CC=C2CN1C(=O)C3=NNC4=C3C=CC(=C4)F	HEK293	Fluorescence_NT
WO2024097606A1_34_8	0.512	Fc1ccc2c(n[nH]c2c1)C(=O)N3CCNc4ccccc4C3	HEK293	Fluorescence_NT
WO2024097606A1_34_9	0.154	Fc1ccc2NCCN(Cc2c1)C(=O)c3n[nH]c4ccccc34	HEK293	Fluorescence_NT
WO2024097606A1_34_10	0.686	Fc1ccc2CN(CCNc2c1)C(=O)c3n[nH]c4ccccc34	HEK293	Fluorescence_NT
WO2024097606A1_34_11	1.22	Fc1ccc2[nH]nc(C(=O)N3CCOc4ccccc4C3)c2c1	HEK293	Fluorescence_NT
WO2024097606A1_34_12	2.28	Fc1ccc2[nH]nc(C(=O)N3CCNc4ccccc4C3)c2c1	HEK293	Fluorescence_NT
WO2024097606A1_34_13	4.44	O=C(N1CCOc2ccncc2C1)c3ccc4cc[nH]c4c3	HEK293	Fluorescence_NT
WO2024097606A1_34_14	7.63	Fc1cccc2NCCN(Cc12)C(=O)c3n[nH]c4ccccc34	HEK293	Fluorescence_NT
WO2024097606A1_34_15	10.5	Fc1ccc2[nH]nc(C(=O)N3CCNc4ccncc4C3)c2c1	HEK293	Fluorescence_NT
WO2024097606A1_34_16	21.4	Fc1cccc2[nH]nc(C(=O)N3CCOc4ccccc4C3)c12	HEK293	Fluorescence_NT
WO2024097606A1_34_17	51.7	O=C(N1CCOc2cccnc2C1)c3n[nH]c4ccccc34	HEK293	Fluorescence_NT
WO2024097606A1_34_18	0.439	Fc1ccc2CN(CCOc2c1)C(=O)c3n[nH]c4ccccc34	HEK293	Fluorescence_NT
WO2024097606A1_34_19	0.404	Fc1cccc2OCCN(Cc12)C(=O)c3n[nH]c4ccccc34	HEK293	Fluorescence_NT
WO2024097606A1_34_20	1.59	Fc1cccc2CN(CCOc12)C(=O)c3n[nH]c4ccccc34	HEK293	Fluorescence_NT
WO2024097606A1_34_21	0.661	Fc1ccc2OCCN(Cc2c1)C(=O)c3n[nH]c4ccccc34	HEK293	Fluorescence_NT
WO2024097606A1_34_22	2.89	O=C(N1CCOc2ccccc2C1)c3nsc4ccccc34	HEK293	Fluorescence_NT
WO2024097606A1_34_23	41.6	O=C(N1CCCc2ccccc2C1)c3n[nH]c4ccccc34	HEK293	Fluorescence_NT
WO2024097606A1_34_24	3.16	O=C(N1CCOc2ccccc2C1)c3c[nH]c4ccccc34	HEK293	Fluorescence_NT
WO2024097606A1_34_25	0.737	O=C(N1CCOc2ccccc2C1)c3n[nH]c4cc(ccc34)C#N	HEK293	Fluorescence_NT
WO2024097606A1_34_26	1.39	O=C(N1CCNc2ccccc2C1)c3n[nH]c4ccccc34	HEK293	Fluorescence_NT
WO2024097606A1_34_27	0.608	Clc1ccc2OCCN(Cc2c1)C(=O)c3n[nH]c4ccccc34	HEK293	Fluorescence_NT
WO2024097606A1_34_28	0.477	O=C(N1CCOc2ccccc2C1)c3n[nH]c4ccccc34	HEK293	Fluorescence_NT
WO2024097606A1_34_29	4.55	O=C(N1CCOc2cnccc2C1)c3n[nH]c4ccccc34	HEK293	Fluorescence_NT
WO2024097606A1_34_30	54.4	O=C(N1CCOc2ccncc2C1)c3n[nH]c4CCCc34	HEK293	Fluorescence_NT
WO2024097606A1_34_31	148	O=C(N1CCOc2ccccc2C1)c3n[nH]c4CCCc34	HEK293	Fluorescence_NT
WO2024097606A1_34_32	6.81	O=C(N1CCOc2ccncc2C1)c3c[nH]c4sccc34	HEK293	Fluorescence_NT
WO2024097606A1_34_33	5.15	O=C(N1CCOc2ccncc2C1)c3n[nH]c4CCCCc34	HEK293	Fluorescence_NT
WO2024097606A1_34_34	36.9	O=C(N1CCOc2ncccc2C1)c3n[nH]c4ccccc34	HEK293	Fluorescence_NT
WO2024107555A1_14_1	3.1	Fc1cnc(NC(=O)c2cc3ccccc3n4cnnc24)nc1	HEK293	Fluorescence_NT
WO2024107555A1_14_2	0.585	Fc1cnc(NC(=O)c2cc3ccccc3n4ccnc24)nc1	HEK293	Fluorescence_NT
CHEMBL1068662_CHEMBL611384	>10000	CC1=CC=CC=C1C2=CC(=O)C3=C(O2)C=CC4=CC=CC=C43	MCF7	Fluorescence_EROD
CHEMBL1068662_CHEMBL599322	>10000	CC1=C(C(=CC=C1)C)C2=CC(=O)C3=C(O2)C=CC4=CC=CC=C43	MCF7	Fluorescence_EROD
CHEMBL1614450_24810128	>377.15	CN1CCN(CC1)C2=CC=C(C=C2)NC(=O)C3=C(C4=CC=CC=C4S3)Cl	HepG2	Luminescence
CHEMBL1614450_17514200	>377.15	C#CCN1C=C(C2=CC=CC=C21)/C=N/NC(=O)COC3=CC=CC4=C3N=CC=C4	HepG2	Luminescence
CHEMBL1614450_47204727	>377.42	CC1=CC(=C2C=C(C=CC2=N1)OC)N/N=C/C3=CC=C(C=C3)F	HepG2	Luminescence
CHEMBL1614450_26658609	>1130	C1=CC=C2C(=C1)C(=O)C(=C(C2=O)Cl)NC3=CC=C(C=C3)O	HepG2	Luminescence
CHEMBL1614450_24796875	>1131	C1=CC(=CN=C1)NC(=O)NC2=CC(=CC(=C2)Cl)Cl	HepG2	Luminescence
CHEMBL1614450_47200020	>1131	COCC(=O)N1CCC2=C(C1)C=C(C=C2)NC(=O)C3=CC=C(C=C3)C(F)(F)F	HepG2	Luminescence
CHEMBL1614450_49644191	>1132	CC1=NC2=CC=CC=C2C(=C1)N/N=C/C3=CC=C(C=C3)OC	HepG2	Luminescence
CHEMBL1614450_14730111	>1132	CC1=NC=CC(=N1)C2=CC=C(C=C2)N3C=NC4=CC=CC=C43	HepG2	Luminescence
CHEMBL1614450_24816850	>91661	CC(C)N1CCC2=C(C1)SC(=C2C3=NC4=CC=CC=C4S3)NC(=O)C.Cl	HepG2	Luminescence
CHEMBL1614450_26664484	>3391	CC(=O)NC1=CC2=C(C=C1)C=C3C=CC(=CC3=N2)NC(=O)C	HepG2	Luminescence
CHEMBL1614450_3715016	>3395	CCC1=CC(=C(C=C1O)O)/C(=N\O)/CC2=NC3=CC=CC=C3C=C2	HepG2	Luminescence
CHEMBL1614450_845849	>3395	CC1=C2C(=CC=C1)C=C3C(=C(SC3=N2)C(=O)N4CCOCC4)N	HepG2	Luminescence
CHEMBL1614450_14723877	>10190	C1=CC=C(C=C1)NC2=NC(=CS2)C3=CC=CC=N3	HepG2	Luminescence
CHEMBL1614450_22412605	>91649	C/C(=N/NC(=O)C1=CN=CC=C1)/C=C/C2=CC(=CC=C2)[N+](=O)[O-]	HepG2	Luminescence
CHEMBL1614450_17386312	>91661	CC1=C(SC(=N1)C)C(=O)N/N=C/C2=CNC3=CC=CC=C32	HepG2	Luminescence
CHEMBL1614450_14744499	>91661	CC1=C(SC(=N1)C)C(=O)N/N=C/C2=CN(C3=CC=CC=C32)C(=O)C	HepG2	Luminescence
CHEMBL1614450_47201962	>91680	CCC1=CC2=C(C=C1)NC3=C2N=NC(=N3)N/N=C/C4=C(C=C(C=C4)O)O	HepG2	Luminescence
CHEMBL1614450_22400466	>91762	COC1=CC=CC2=C1NC3=C(C2=O)C=CC=C3N	HepG2	Luminescence
CHEMBL3365189_CHEMBL3319503_10a	>6700	C1=CC=C2C(=C1)C=C(N2)CC3=CNC4=C3C=C(C=C4)Cl	HepG2	Fluorescence_EROD
CHEMBL4711205_CHEMBL4754940	>100000	CC(=O)OC1=CC=C(C=C1)C(C2=CC=C(C=C2)F)C3=CC=CC=N3	HepG2	Luminescence
CHEMBL4711205_CHEMBL4749793	>1000000	C1=CC=C(C(=C1)C(C2=CC=C(C=C2)Br)C3=CC=CC=N3)O	HepG2	Luminescence
CHEMBL4711205_CHEMBL4796168	>100000	CC(=O)OC1=CC=C(C=C1)C(C2=CC=CC=N2)N3C4=CC=CC=C4N=N3	HepG2	Luminescence
CHEMBL4711205_CHEMBL4778652	>400000	C1=CC=NC(=C1)C(C2=CC=C(C=C2)O)C3=CC=C(C=C3)F	HepG2	Luminescence
CHEMBL4711205_CHEMBL4743891	>200000	CC(=O)OC1=CC=C(C=C1)C(C2=CC=C(C=C2)Cl)C3=CC=CC=[N+]3[O-]	HepG2	Luminescence
CHEMBL4711205_CHEMBL4744715	>100000	CC1=CC=C(C=C1)C(C2=CC=C(C=C2)O)C3=CC=CC=N3	HepG2	Luminescence
CHEMBL4711205_CHEMBL4747237	>200000	CC1=CC=C(C=C1)C(C2=CC=C(C=C2)OC(=O)C)C3=CC=CC=[N+]3[O-]	HepG2	Luminescence
CHEMBL4711205_CHEMBL4758893	>50000	COC1=CC=C(C=C1)C(C2=CC=CC=N2)C3=CC=CS3	HepG2	Luminescence
CHEMBL4711205_CHEMBL4743041	>100000	CC1=CC=C(C=C1)C(C2=CC=CC=C2O)C3=CC=CC=N3	HepG2	Luminescence
CHEMBL4711205_CHEMBL4756557	>1000000	CC(=O)OC1=CC=C(C=C1)C(C2=CC=C(C=C2)F)C3=CC=CC=[N+]3[O-]	HepG2	Luminescence
CHEMBL4711205_CHEMBL942	>1000000	CC(=O)OC1=CC=C(C=C1)C(C2=CC=C(C=C2)OC(=O)C)C3=CC=CC=N3	HepG2	Luminescence
CHEMBL4711205_CHEMBL4760281	>1000000	CC(C)(C)C1=CC=C(C=C1)C(C2=CC=CC=C2O)C3=CC=CC=N3	HepG2	Luminescence
CHEMBL4711205_CHEMBL4757889	>200000	CC(=O)OC1=CC=C(C=C1)C(C2=CC=CC=N2)C3=C(C=CC4=CC=CC=C43)OC(=O)C	HepG2	Luminescence
CHEMBL4711205_CHEMBL4763780	>100000	C1=CC=NC(=C1)C(C2=CC=C(C=C2)O)C3=CC=C(C=C3)Br	HepG2	Luminescence
CHEMBL4711205_CHEMBL4743405	>1000000	CC(=O)OC1=CC=C(C=C1)C(C2=CC=C(C=C2)Br)C3=CC=CC=N3	HepG2	Luminescence
CHEMBL4711205_CHEMBL4758967	>1000000	C1=CC=C(C(=C1)C(C2=CC=C(C=C2)F)C3=CC=CC=N3)O	HepG2	Luminescence
CHEMBL4711205_CHEMBL4784860	>100000	CC(=O)OC1=CC=C(C=C1)C(C2=CC=C(C=C2)Br)C3=CC=CC=[N+]3[O-]	HepG2	Luminescence
CHEMBL4711205_CHEMBL4740412	>100000	CC1=CC=C(C=C1)C(C2=CC=C(C=C2)OC(=O)C)C3=CC=CC=N3	HepG2	Luminescence
CHEMBL4711205_CHEMBL4746741	>1000000	C1=CC=C(C(=C1)C(C2=CC=C(C=C2)Cl)C3=CC=CC=N3)O	HepG2	Luminescence
CHEMBL4711205_CHEMBL4764664	>100000	COC1=CC=C(C=C1)C(C2=CC=CC=N2)N3C4=CC=CC=C4N=N3	HepG2	Luminescence
CHEMBL4711205_CHEMBL4742377	>50000	C1=CC=C2C(=C1)C=CC(=C2C(C3=CC=C(C=C3)O)C4=CC=CC=N4)O	HepG2	Luminescence
CHEMBL4711205_CHEMBL4789305	>1000000	CC(=O)OC1=CC=C(C=C1)C(C2=CC=C(C=C2)Cl)C3=CC=CC=N3	HepG2	Luminescence
CHEMBL4711205_CHEMBL4752532	>100000	C1=CC=NC(=C1)C(C2=CC=C(C=C2)O)C3=CC=C(C=C3)Cl	HepG2	Luminescence
CHEMBL5158491_CHEMBL5189053	>10000	C1=CC2=NC(=[N+](N2C=C1)[O-])C3=CN=CC=C3	HepG2	Luminescence
CHEMBL5158491_CHEMBL5207468	>10000	C1=CC=C2C=C(C=CC2=C1)C3=[N+](N4C=CC=CC4=N3)[O-]	HepG2	Luminescence
CHEMBL5158491_CHEMBL5200189	>10000	COC1=CC=C(C=C1)C2=[N+](N3C=CC=CC3=N2)[O-]	HepG2	Luminescence
CHEMBL5158491_CHEMBL5194508	>10000	C1=CC2=NC(=[N+](N2C=C1)[O-])C3=CC=C(C=C3)F	HepG2	Luminescence
CHEMBL5158491_CHEMBL5197056	>10000	C1=CC=C(C=C1)C2=CN3C(=NC(=N3)C4=CC=C(C=C4)Br)C=C2	HepG2	Luminescence
CHEMBL5158491_CHEMBL5189144	>10000	C1=CC2=NC(=[N+](N2C=C1)[O-])C3=CC=C(O3)C4=CC=C(C=C4)Cl	HepG2	Luminescence
CHEMBL5158491_CHEMBL5189377	>10000	C1=CC=C(C=C1)C2=NN3C=C(C=CC3=N2)Br	HepG2	Luminescence
CHEMBL5158491_CHEMBL5173875	>10000	C1=CC2=NC(=[N+](N2C=C1)[O-])C3=CN=C(C=C3)Br	HepG2	Luminescence
CHEMBL5158491_CHEMBL5171041	>10000	CC1=CN2C(=NC(=N2)C3=CC=C(C=C3)Br)C=C1	HepG2	Luminescence
CHEMBL5158491_CHEMBL5170959	>10000	COC(=O)C1=CC=C(C=C1)C2=[N+](N3C=CC=CC3=N2)[O-]	HepG2	Luminescence
CHEMBL5158491_CHEMBL5183426	>10000	C1=CC2=CC3=NC(=NN3C=C2C=C1)C4=CC=C(C=C4)Br	HepG2	Luminescence
